# Supplementary material for: Circulating let-7e-5p, miR-106a-5p, miR-28-3p, and miR-542-5p as a Promising microRNA Signature for the Detection of Colorectal Cancer
Source: Cancers (Basel). 2021 Mar 24;13(7):1493. doi: 10.3390/cancers13071493 (PMC8037203; doi:10.3390/cancers13071493)
Supplement: Supplementary file 1 [file cancers-13-01493-s001.zip]

Archive with 4 entries (3 files):
- cancers-1123258-supple/
- cancers-1123258-supple/cancers-1124258-crosscheck-SUPPL-1.docx
- cancers-1123258-supple/Table S1. Assay target sequence and miRNA detection criteria.xlsx
- cancers-1123258-supple/Table S6. Biological target mRNAs enriched with the miRNA targets (performed separately for each miRNA)..xlsx
