# Supplementary material for: Circulating let-7e-5p, miR-106a-5p, miR-28-3p, and miR-542-5p as a Promising microRNA Signature for the Detection of Colorectal Cancer
Source: Cancers (Basel). 2021 Mar 24;13(7):1493. doi: 10.3390/cancers13071493 (PMC8037203; doi:10.3390/cancers13071493)
Supplement: Supplementary file 1 [file cancers-13-01493-s001.zip › cancers-1123258-supple/Table S1. Assay target sequence and miRNA detection criteria.xlsx]

## Sheet: Sup. Table X
Supplementary data table S1. Assay target sequence and miRNA detection criteria
mirRNA ID	Assay ID	Assay Target Sequence	% Cq undeterminated		Detection criteria
			Non-cancer	Cancer
hsa-miR-105-5p	2167	UCAAAUGCUCAGACUCCUGUGGU	0.333333	0.555556	excluded
hsa-miR-129-5p	590	CUUUUUGCGGUCUGGGCUUGC	0.533333	0.333333	excluded
hsa-miR-136-5p	592	ACUCCAUUUGUUUUGAUGAUGGA	0.0666667	0.444444	excluded
hsa-miR-147a	469	GUGUGUGGAAAUGCUUCUGC	0.666667	0.666667	excluded
hsa-miR-147b	2262	GUGUGCGGAAAUGCUUCUGCUA	0.466667	0.333333	excluded
hsa-miR-188-3p	2106	CUCCCACAUGCAGGGUUUGCA	0.466667	0.111111	excluded
hsa-miR-198	2273	GGUCCAGAGGGGAGAUAGGUUC	0.0666667	0.111111	excluded
hsa-miR-208a-3p	511	AUAAGACGAGCAAAAAGCUUGU	0.133333	0.444444	excluded
hsa-miR-208b-3p	2290	AUAAGACGAACAAAAGGUUUGU	0.4	0.444444	excluded
hsa-miR-216a-5p	2220	UAAUCUCAGCUGGCAACUGUGA	0.133333	0.222222	excluded
hsa-miR-217	2337	UACUGCAUCAGGAACUGAUUGGA	0.533333	0.666667	excluded
hsa-miR-219a-2-3p	2390	AGAAUUGUGGCUGGACAUCUGU	0.6	1	excluded
hsa-miR-220	523	CCACACCGUAUCUGACACUUU	0.933333	1	excluded
hsa-miR-220b	2206	CCACCACCGUGUCUGACACUU	0.8	0.888889	excluded
hsa-miR-220c	2211	ACACAGGGCUGUUGUGAAGACU	0.866667	1	excluded
hsa-miR-296-3p	2101	GAGGGUUGGGUGGAGGCUCUCC	0.2	0.444444	excluded
hsa-miR-298	2190	AGCAGAAGCAGGGAGGUUCUCCCA	1	0.777778	excluded
hsa-miR-299-3p	1015	UAUGUGGGAUGGUAAACCGCUU	0.133333	0.222222	excluded
hsa-miR-302a-3p	529	UAAGUGCUUCCAUGUUUUGGUGA	0.4	0.222222	excluded
hsa-miR-302c-3p	533	UAAGUGCUUCCAUGUUUCAGUGG	0.2	0.111111	excluded
hsa-miR-325	540	CCUAGUAGGUGUCCAGUAAGUGU	0.866667	0.888889	excluded
hsa-miR-367-3p	555	AAUUGCACUUUAGCAAUGGUGA	0.133333	0.111111	excluded
hsa-miR-371a-3p	2124	AAGUGCCGCCAUCUUUUGAGUGU	0.866667	1	excluded
hsa-miR-372-3p	560	AAAGUGCUGCGACAUUUGAGCGU	0.4	0.444444	excluded
hsa-miR-373-3p	561	GAAGUGCUUCGAUUUUGGGGUGU	0.266667	0.111111	excluded
hsa-miR-384	574	AUUCCUAGAAAUUGUUCAUA	0.866667	1	excluded
hsa-miR-412-3p	1023	ACUUCACCUGGUCCACUAGCCGU	0.266667	0.222222	excluded
hsa-miR-448	1029	UUGCAUAUGUAGGAUGUCCCAU	0.933333	1	excluded
hsa-miR-450b-3p	2208	UUGGGAUCAUUUUGCAUCCAUA	0.466667	0.777778	excluded
hsa-miR-488-3p	2357	UUGAAAGGCUAUUUCUUGGUC	0.533333	0.555556	excluded
hsa-miR-492	1039	AGGACCUGCGGGACAAGAUUCUU	0.6	0.555556	excluded
hsa-miR-499a-3p	2427	AACAUCACAGCAAGUCUGUGCU	0.733333	0.888889	excluded
hsa-miR-506-3p	1050	UAAGGCACCCUUCUGAGUAGA	0.266667	0.111111	excluded
hsa-miR-507	1051	UUUUGCACCUUUUGGAGUGAA	0.8	1	excluded
hsa-miR-508-5p	2092	UACUCCAGAGGGCGUCACUCAUG	0.933333	0.555556	excluded
hsa-miR-509-3-5p	2155	UACUGCAGACGUGGCAAUCAUG	0.666667	0.888889	excluded
hsa-miR-510-5p	2241	UACUCAGGAGAGUGGCAAUCAC	0.0666667	0.111111	excluded
hsa-miR-512-5p	1145	CACUCAGCCUUGAGGGCACUUUC	0.8	0.888889	excluded
hsa-miR-513a-5p	2090	UUCACAGGGAGGUGUCAU	0.733333	0.777778	excluded
hsa-miR-515-3p	2369	GAGUGCCUUCUUUUGGAGCGUU	0.466667	1	excluded
hsa-miR-515-5p	1112	UUCUCCAAAAGAAAGCACUUUCUG	0.2	0.222222	excluded
hsa-miR-516a-5p	2416	UUCUCGAGGAAAGAAGCACUUUC	0.733333	0.555556	excluded
hsa-miR-516b-5p	1150	AUCUGGAGGUAAGAAGCACUUU	0.666667	0.555556	excluded
hsa-miR-517b	1152	UCGUGCAUCCCUUUAGAGUGUU	0.2	0.111111	excluded
hsa-miR-518a-3p	2397	GAAAGCGCUUCCCUUUGCUGGA	0.733333	0.555556	excluded
hsa-miR-518a-5p	2396	CUGCAAAGGGAAGCCCUUUC	0.8	1	excluded
hsa-miR-518c-3p	2401	CAAAGCGCUUCUCUUUAGAGUGU	0.933333	0.777778	excluded
hsa-miR-518d-5p	2389	CUCUAGAGGGAAGCACUUUCUG	0.533333	0.333333	excluded
hsa-miR-519c-3p	1163	AAAGUGCAUCUUUUUAGAGGAU	0.733333	0.777778	excluded
hsa-miR-519d-3p	2403	CAAAGUGCCUCCCUUUAGAGUG	0.133333	0.333333	excluded
hsa-miR-519e-3p	2370	AAGUGCCUCCUUUUAGAGUGUU	0.133333	0.333333	excluded
hsa-miR-520a-3p	1167	AAAGUGCUUCCCUUUGGACUGU	0.333333	0.333333	excluded
hsa-miR-520a-5p	1168	CUCCAGAGGGAAGUACUUUCU	0.933333	1	excluded
hsa-miR-520b	1116	AAAGUGCUUCCUUUUAGAGGG	0.133333	0.111111	excluded
hsa-miR-520d-5p	2393	CUACAAAGGGAAGCCCUUUC	0.866667	0.555556	excluded
hsa-miR-520e	1119	AAAGUGCUUCCUUUUUGAGGG	0.933333	0.888889	excluded
hsa-miR-520f-3p	1120	AAGUGCUUCCUUUUAGAGGGUU	0.2	0.333333	excluded
hsa-miR-520g-3p	1121	ACAAAGUGCUUCCCUUUAGAGUGU	0.0666667	0.333333	excluded
hsa-miR-521	1122	AACGCACUUCCCUUUAGAGUGU	0.733333	0.888889	excluded
hsa-miR-523-3p	2386	GAACGCGCUUCCCUAUAGAGGGU	0.266667	0.222222	excluded
hsa-miR-524-5p	1982	CUACAAAGGGAAGCACUUUCUC	1	1	excluded
hsa-miR-525-3p	2385	GAAGGCGCUUCCCUUUAGAGCG	0.666667	0.666667	excluded
hsa-miR-525-5p	1174	CUCCAGAGGGAUGCACUUUCU	0.866667	0.888889	excluded
hsa-miR-526b-5p	2382	CUCUUGAGGGAAGCACUUUCUGU	0.8	0.555556	excluded
hsa-miR-544a	2265	AUUCUGCAUUUUUAGCAAGUUC	0.133333	0.333333	excluded
hsa-miR-548a-5p	2412	AAAAGUAAUUGCGAGUUUUACC	0.0666667	0.111111	excluded
hsa-miR-548b-3p	1541	CAAGAACCUCAGUUGCUUUUGU	0.6	1	excluded
hsa-miR-548c-3p	1590	CAAAAAUCUCAAUUACUUUUGC	0.466667	0.777778	excluded
hsa-miR-556-3p	2345	AUAUUACCAUUAGCUCAUCUUU	0.0666667	0.111111	excluded
hsa-miR-556-5p	2344	GAUGAGCUCAUUGUAAUAUGAG	0.133333	0.222222	excluded
hsa-miR-561-3p	1528	CAAAGUUUAAGAUCCUUGAAGU	0.933333	0.888889	excluded
hsa-miR-615-3p	1960	UCCGAGCCUGGGUCUCCCUCUU	0.0666667	0.222222	excluded
hsa-miR-615-5p	2353	GGGGGUCCCCGGUGCUCGGAUC	0.8	0.888889	excluded
hsa-miR-624-3p	2430	CACAAGGUAUUGGUAUUACCU	0.8	0.888889	excluded
hsa-miR-653-5p	2292	GUGUUGAAACAAUCUCUACUG	0.466667	0.777778	excluded
hsa-miR-672	2327	UGAGGUUGGUGUACUGUGUGUGA	0.6	0.555556	excluded
hsa-miR-674	2021	GCACUGAGAUGGGAGUGGUGUA	0.466667	0.888889	excluded
hsa-miR-871	2354	UAUUCAGAUUAGUGCCAGUCAUG	0.933333	1	excluded
hsa-miR-872	2264	AAGGUUACUUGUUAGUUCAGG	0.933333	1	excluded
hsa-miR-873-5p	2356	GCAGGAACUUGUGAGUCUCCU	0.466667	0.555556	excluded
hsa-miR-875-3p	2204	CCUGGAAACACUGAGGUUGUG	1	0.888889	excluded
hsa-miR-876-3p	2225	UGGUGGUUUACAAAGUAAUUCA	0.466667	0.222222	excluded
hsa-miR-876-5p	2205	UGGAUUUCUUUGUGAAUCACCA	0.333333	0.666667	excluded
hsa-miR-885-3p	2372	AGGCAGCGGGGUGUAGUGGAUA	0.666667	0.333333	excluded
hsa-miR-887-3p	2374	GUGAACGGGCGCCAUCCCGAGG	1	1	excluded
hsa-miR-890	2209	UACUUGGAAAGGCAUCAGUUG	0.866667	0.777778	excluded
hsa-miR-891b	2210	UGCAACUUACCUGAGUCAUUGA	0.733333	0.888889	excluded
hsa-miR-892a	2195	CACUGUGUCCUUUCUGCGUAG	0.6	0.777778	excluded
ath-miR159a	338	UUUGGAUUGAAGGGAGCUCUA	0.466667	0.222222	excluded
hsa-let-7c-5p	379	UGAGGUAGUAGGUUGUAUGGUU	0	0	passed
hsa-miR-1	2222	UGGAAUGUAAAGAAGUAUGUAU	0	0	passed
hsa-miR-100-5p	437	AACCCGUAGAUCCGAACUUGUG	0	0	passed
hsa-miR-101-3p	2253	UACAGUACUGUGAUAACUGAA	0	0	passed
hsa-miR-107	443	AGCAGCAUUGUACAGGGCUAUCA	0	0	passed
hsa-miR-10a-5p	387	UACCCUGUAGAUCCGAAUUUGUG	0	0	passed
hsa-miR-10b-5p	2218	UACCCUGUAGAACCGAAUUUGUG	0	0	passed
hsa-miR-122-5p	2245	UGGAGUGUGACAAUGGUGUUUG	0	0	passed
hsa-miR-124-3p	1182	UAAGGCACGCGGUGAAUGCC	0.0666667	0	passed
hsa-miR-125a-3p	2199	ACAGGUGAGGUUCUUGGGAGCC	0	0	passed
hsa-miR-125b-5p	449	UCCCUGAGACCCUAACUUGUGA	0	0	passed
hsa-miR-127-5p	2229	CUGAAGCUCAGAGGGCUCUGAU	0	0.111111	passed
hsa-miR-129-2-3p	1184	AAGCCCUUACCCCAAAAAGCAU	0	0	passed
hsa-miR-133b	2247	UUUGGUCCCCUUCAACCAGCUA	0	0	passed
hsa-miR-134-5p	1186	UGUGACUGGUUGACCAGAGGGG	0	0	passed
hsa-miR-135a-5p	460	UAUGGCUUUUUAUUCCUAUGUGA	0	0	passed
hsa-miR-135b-5p	2261	UAUGGCUUUUCAUUCCUAUGUGA	0	0	passed
hsa-miR-137	1129	UUAUUGCUUAAGAAUACGCGUAG	0	0	passed
hsa-miR-138-5p	2284	AGCUGGUGUUGUGAAUCAGGCCG	0	0	passed
hsa-miR-139-3p	2313	GGAGACGCGGCCCUGUUGGAGU	0	0	passed
hsa-miR-140-3p	2234	UACCACAGGGUAGAACCACGG	0	0	passed
hsa-miR-141-3p	463	UAACACUGUCUGGUAAAGAUGG	0	0	passed
hsa-miR-142-5p	2248	CAUAAAGUAGAAAGCACUACU	0	0	passed
hsa-miR-146b-3p	2361	UGCCCUGUGGACUCAGUUCUGG	0	0	passed
hsa-miR-148b-3p	471	UCAGUGCAUCACAGAACUUUGU	0	0	passed
hsa-miR-149-5p	2255	UCUGGCUCCGUGUCUUCACUCCC	0	0	passed
hsa-miR-153-3p	1191	UUGCAUAGUCACAAAAGUGAUC	0	0.111111	passed
hsa-miR-154-5p	477	UAGGUUAUCCGUGUUGCCUUCG	0	0	passed
hsa-miR-181c-5p	482	AACAUUCAACCUGUCGGUGAGU	0	0	passed
hsa-miR-182-5p	2334	UUUGGCAAUGGUAGAACUCACACU	0	0	passed
hsa-miR-183-5p	2269	UAUGGCACUGGUAGAAUUCACU	0	0	passed
hsa-miR-184	485	UGGACGGAGAACUGAUAAGGGU	0	0	passed
hsa-miR-187-3p	1193	UCGUGUCUUGUGUUGCAGCCGG	0	0	passed
hsa-miR-18b-5p	2217	UAAGGUGCAUCUAGUGCAGUUAG	0.0666667	0	passed
hsa-miR-190a-5p	489	UGAUAUGUUUGAUAUAUUAGGU	0	0	passed
hsa-miR-192-5p	491	CUGACCUAUGAAUUGACAGCC	0	0	passed
hsa-miR-193a-3p	2250	AACUGGCCUACAAAGUCCCAGU	0	0	passed
hsa-miR-193a-5p	2281	UGGGUCUUUGCGGGCGAGAUGA	0	0	passed
hsa-miR-193b-3p	2367	AACUGGCCCUCAAAGUCCCGCU	0	0	passed
hsa-miR-194-5p	493	UGUAACAGCAACUCCAUGUGGA	0	0	passed
hsa-miR-196b-5p	2215	UAGGUAGUUUCCUGUUGUUGGG	0	0	passed
hsa-miR-199a-5p	498	CCCAGUGUUCAGACUACCUGUUC	0	0	passed
hsa-miR-199b-5p	500	CCCAGUGUUUAGACUAUCUGUUC	0	0	passed
hsa-miR-200a-3p	502	UAACACUGUCUGGUAACGAUGU	0	0	passed
hsa-miR-200b-3p	2251	UAAUACUGCCUGGUAAUGAUGA	0	0	passed
hsa-miR-200c-3p	2300	UAAUACUGCCGGGUAAUGAUGGA	0	0	passed
hsa-miR-202-3p	2363	AGAGGUAUAGGGCAUGGGAA	0	0	passed
hsa-miR-203a	507	GUGAAAUGUUUAGGACCACUAG	0	0	passed
hsa-miR-204-5p	508	UUCCCUUUGUCAUCCUAUGCCU	0	0	passed
hsa-miR-205-5p	509	UCCUUCAUUCCACCGGAGUCUG	0	0	passed
hsa-miR-210-3p	512	CUGUGCGUGUGACAGCGGCUGA	0	0	passed
hsa-miR-211-5p	514	UUCCCUUUGUCAUCCUUCGCCU	0	0	passed
hsa-miR-212-3p	515	UAACAGUCUCCAGUCACGGCC	0	0	passed
hsa-miR-214-3p	2306	ACAGCAGGCACAGACAGGCAGU	0	0	passed
hsa-miR-215-5p	518	AUGACCUAUGAAUUGACAGAC	0	0	passed
hsa-miR-216b-5p	2326	AAAUCUCUGCAGGCAAAUGUGA	0	0.333333	passed
hsa-miR-218-5p	521	UUGUGCUUGAUCUAACCAUGU	0	0	passed
hsa-miR-219a-1-3p	2095	AGAGUUGAGUCUGGACGUCCCG	0	0	passed
hsa-miR-219a-5p	522	UGAUUGUCCAAACGCAAUUCU	0	0	passed
hsa-miR-23b-3p	400	AUCACAUUGCCAGGGAUUACC	0	0	passed
hsa-miR-296-5p	527	AGGGCCCCCCCUCAAUCCUGU	0	0	passed
hsa-miR-299-5p	600	UGGUUUACCGUCCCACAUACAU	0	0	passed
hsa-miR-29b-3p	413	UAGCACCAUUUGAAAUCAGUGUU	0	0	passed
hsa-miR-301b	2392	CAGUGCAAUGAUAUUGUCAAAGC	0	0	passed
hsa-miR-302b-3p	531	UAAGUGCUUCCAUGUUUUAGUAG	0	0	passed
hsa-miR-31-5p	2279	AGGCAAGAUGCUGGCAUAGCU	0	0	passed
hsa-miR-323a-3p	2227	CACAUUACACGGUCGACCUCU	0	0	passed
hsa-miR-323b-5p	2318	AGGUUGUCCGUGGUGAGUUCGCA	0	0.111111	passed
hsa-miR-32-5p	2109	UAUUGCACAUUACUAAGUUGCA	0	0	passed
hsa-miR-326	542	CCUCUGGGCCCUUCCUCCAG	0	0	passed
hsa-miR-329-3p	1101	AACACACCUGGUUAACCUCUUU	0	0	passed
hsa-miR-330-3p	544	GCAAAGCACACGGCCUGCAGAGA	0	0	passed
hsa-miR-330-5p	2230	UCUCUGGGCCUGUGUCUUAGGC	0	0	passed
hsa-miR-331-5p	2233	CUAGGUAUGGUCCCAGGGAUCC	0	0	passed
hsa-miR-337-5p	2156	GAACGGCUUCAUACAGGAGUU	0	0	passed
hsa-miR-338-3p	2252	UCCAGCAUCAGUGAUUUUGUUG	0	0	passed
hsa-miR-33b-5p	2085	GUGCAUUGCUGUUGCAUUGC	0	0	passed
hsa-miR-342-5p	2147	AGGGGUGCUAUCUGUGAUUGA	0	0	passed
hsa-miR-346	553	UGUCUGCCCGCAUGCCUGCCUCU	0	0.222222	passed
hsa-miR-34a-5p	426	UGGCAGUGUCUUAGCUGGUUGU	0	0	passed
hsa-miR-34c-5p	428	AGGCAGUGUAGUUAGCUGAUUGC	0	0	passed
hsa-miR-362-3p	2117	AACACACCUAUUCAAGGAUUCA	0	0	passed
hsa-miR-362-5p	1273	AAUCCUUGGAACCUAGGUGUGAGU	0	0	passed
hsa-miR-363-3p	1271	AAUUGCACGGUAUCCAUCUGUA	0	0	passed
hsa-miR-365a-3p	1020	UAAUGCCCCUAAAAAUCCUUAU	0	0	passed
hsa-miR-369-3p	557	AAUAAUACAUGGUUGAUCUUU	0	0	passed
hsa-miR-369-5p	1021	AGAUCGACCGUGUUAUAUUCGC	0	0	passed
hsa-miR-370-3p	2275	GCCUGCUGGGGUGGAACCUGGU	0	0	passed
hsa-miR-375	564	UUUGUUCGUUCGGCUCGCGUGA	0	0	passed
hsa-miR-376a-3p	565	AUCAUAGAGGAAAAUCCACGU	0	0	passed
hsa-miR-376b-3p	1102	AUCAUAGAGGAAAAUCCAUGUU	0	0	passed
hsa-miR-377-3p	566	AUCACACAAAGGCAACUUUUGU	0	0	passed
hsa-miR-379-5p	1138	UGGUAGACUAUGGAACGUAGG	0	0	passed
hsa-miR-380-3p	569	UAUGUAAUAUGGUCCACAUCUU	0	0	passed
hsa-miR-381-3p	571	UAUACAAGGGCAAGCUCUCUGU	0	0	passed
hsa-miR-383-5p	573	AGAUCAGAAGGUGAUUGUGGCU	0	0.222222	passed
hsa-miR-409-5p	2331	AGGUUACCCGAGCAACUUUGCAU	0	0	passed
hsa-miR-410-3p	1274	AAUAUAACACAGAUGGCCUGU	0	0	passed
hsa-miR-411-5p	1610	UAGUAGACCGUAUAGCGUACG	0	0	passed
hsa-miR-422a	2297	ACUGGACUUAGGGUCAGAAGGC	0	0	passed
hsa-miR-424-5p	604	CAGCAGCAAUUCAUGUUUUGAA	0	0	passed
hsa-miR-429	1024	UAAUACUGUCUGGUAAAACCGU	0	0	passed
hsa-miR-431-5p	1979	UGUCUUGCAGGCCGUCAUGCA	0	0	passed
hsa-miR-433-3p	1028	AUCAUGAUGGGCUCCUCGGUGU	0	0	passed
hsa-miR-449a	1030	UGGCAGUGUAUUGUUAGCUGGU	0	0	passed
hsa-miR-449b-5p	1608	AGGCAGUGUAUUGUUAGCUGGC	0	0	passed
hsa-miR-450a-5p	2303	UUUUGCGAUGUGUUCCUAAUAU	0	0	passed
hsa-miR-450b-5p	2207	UUUUGCAAUAUGUUCCUGAAUA	0	0	passed
hsa-miR-452-5p	2329	AACUGUUUGCAGAGGAAACUGA	0	0	passed
hsa-miR-455-3p	2244	GCAGUCCAUGGGCAUAUACAC	0	0	passed
hsa-miR-455-5p	1280	UAUGUGCCUUUGGACUACAUCG	0	0	passed
hsa-miR-483-5p	2338	AAGACGGGAGGAAAGAAGGGAG	0	0	passed
hsa-miR-485-3p	1277	GUCAUACACGGCUCUCCUCUCU	0	0	passed
hsa-miR-485-5p	1036	AGAGGCUGGCCGUGAUGAAUUC	0	0	passed
hsa-miR-486-3p	2093	CGGGGCAGCUCAGUACAGGAU	0	0	passed
hsa-miR-487a-3p	1279	AAUCAUACAGGGACAUCCAGUU	0	0	passed
hsa-miR-487b-3p	1285	AAUCGUACAGGGUCAUCCACUU	0	0	passed
hsa-miR-489-3p	2358	GUGACAUCACAUAUACGGCAGC	0	0.111111	passed
hsa-miR-490-3p	1037	CAACCUGGAGGACUCCAUGCUG	0	0	passed
hsa-miR-491-3p	2360	CUUAUGCAAGAUUCCCUUCUAC	0.0666667	0	passed
hsa-miR-491-5p	1630	AGUGGGGAACCCUUCCAUGAGG	0	0	passed
hsa-miR-493-3p	2364	UGAAGGUCUACUGUGUGCCAGG	0	0	passed
hsa-miR-494-3p	2365	UGAAACAUACACGGGAAACCUC	0	0	passed
hsa-miR-496	1953	UGAGUAUUACAUGGCCAAUCUC	0	0	passed
hsa-miR-499a-5p	1352	UUAAGACUUGCAGUGAUGUUU	0	0	passed
hsa-miR-500a-5p	2428	UAAUCCUUGCUACCUGGGUGAGA	0	0	passed
hsa-miR-501-3p	2435	AAUGCACCCGGGCAAGGAUUCU	0	0.111111	passed
hsa-miR-501-5p	1047	AAUCCUUUGUCCCUGGGUGAGA	0	0	passed
hsa-miR-502-3p	2083	AAUGCACCUGGGCAAGGAUUCA	0	0	passed
hsa-miR-502-5p	1109	AUCCUUGCUAUCUGGGUGCUA	0	0	passed
hsa-miR-503-5p	1048	UAGCAGCGGGAACAGUUCUGCAG	0	0	passed
hsa-miR-504-5p	2084	AGACCCUGGUCUGCACUCUAUC	0	0	passed
hsa-miR-505-3p	2089	CGUCAACACUUGCUGGUUUCCU	0	0	passed
hsa-miR-508-3p	1052	UGAUUGUAGCCUUUUGGAGUAGA	0	0	passed
hsa-miR-509-5p	2235	UACUGCAGACAGUGGCAAUCA	0	0.111111	passed
hsa-miR-511-5p	1111	GUGUCUUUUGCUCUGCAGUCA	0	0	passed
hsa-miR-512-3p	1823	AAGUGCUGUCAUAGCUGAGGUC	0	0	passed
hsa-miR-517a-3p	2402	AUCGUGCAUCCCUUUAGAGUGU	0	0	passed
hsa-miR-517c-3p	1153	AUCGUGCAUCCUUUUAGAGUGU	0.0666667	0	passed
hsa-miR-518b	1156	CAAAGCGCUCCCCUUUAGAGGU	0	0	passed
hsa-miR-518d-3p	1159	CAAAGCGCUUCCCUUUGGAGC	0	0	passed
hsa-miR-518e-3p	2395	AAAGCGCUUCCCUUCAGAGUG	0.0666667	0	passed
hsa-miR-518f-3p	2388	GAAAGCGCUUCUCUUUAGAGG	0	0.111111	passed
hsa-miR-519a-3p	2415	AAAGUGCAUCCUUUUAGAGUGU	0	0	passed
hsa-miR-522-3p	2413	AAAAUGGUUCCCUUUAGAGUGU	0	0	passed
hsa-miR-532-3p	2355	CCUCCCACACCCAAGGCUUGCA	0	0	passed
hsa-miR-539-5p	1286	GGAGAAAUUAUCCUUGGUGUGU	0	0	passed
hsa-miR-541-3p	2201	UGGUGGGCACAGAAUCUGGACU	0	0	passed
hsa-miR-542-3p	1284	UGUGACAGAUUGAUAACUGAAA	0	0	passed
hsa-miR-542-5p	2240	UCGGGGAUCAUCAUGUCACGAGA	0	0	passed
hsa-miR-545-3p	2267	UCAGCAAACAUUUAUUGUGUGC	0	0	passed
hsa-miR-548a-3p	1538	CAAAACUGGCAAUUACUUUUGC	0	0	passed
hsa-miR-548am-5p	2429	AAAAGUAAUUGCGGUUUUUGCC	0	0	passed
hsa-miR-548b-5p	2408	AAAAGUAAUUGUGGUUUUGGCC	0	0	passed
hsa-miR-548d-3p	1605	CAAAAACCACAGUUUCUUUUGC	0	0	passed
hsa-miR-548d-5p	2237	AAAAGUAAUUGUGGUUUUUGCC	0	0	passed
hsa-miR-551b-3p	1535	GCGACCCAUACUUGGUUUCAG	0	0	passed
hsa-miR-570-3p	2347	CGAAAACAGCAAUUACCUUUGC	0	0	passed
hsa-miR-576-3p	2351	AAGAUGUGGAAAAAUUGGAAUC	0	0	passed
hsa-miR-576-5p	2350	AUUCUAAUUUCUCCACGUCUUU	0	0	passed
hsa-miR-579-3p	2398	UUCAUUUGGUAUAAACCGCGAUU	0	0	passed
hsa-miR-582-3p	2399	UAACUGGUUGAACAACUGAACC	0	0	passed
hsa-miR-582-5p	1983	UUACAGUUGUUCAACCAGUUACU	0	0.222222	passed
hsa-miR-589-5p	2409	UGAGAACCACGUCUGCUCUGAG	0	0	passed
hsa-miR-590-5p	1984	GAGCUUAUUCAUAAAAGUGCAG	0	0	passed
hsa-miR-597-5p	1551	UGUGUCACUCGAUGACCACUGU	0	0	passed
hsa-miR-598-3p	1988	UACGUCAUCGUUGUCAUCGUCA	0	0	passed
hsa-miR-616-3p	2414	AGUCAUUGGAGGGUUUGAGCAG	0	0	passed
hsa-miR-618	1593	AAACUCUACUUGUCCUUCUGAGU	0	0	passed
hsa-miR-625-5p	2431	AGGGGGAAAGUUCUAUAGUCC	0	0	passed
hsa-miR-627-5p	1560	GUGAGUCUCUAAGAAAAGAGGA	0	0	passed
hsa-miR-628-5p	2433	AUGCUGACAUAUUUACUAGAGG	0	0	passed
hsa-miR-629-5p	2436	UGGGUUUACGUUGGGAGAACU	0	0	passed
hsa-miR-636	2088	UGUGCUUGCUCGUCCCGCCCGCA	0	0	passed
hsa-miR-642a-5p	1592	GUCCCUCUCCAAAUGUGUCUUG	0	0	passed
hsa-miR-651-5p	1604	UUUAGGAUAAGCUUGACUUUUG	0	0	passed
hsa-miR-654-3p	2239	UAUGUCUGCUGACCAUCACCUU	0	0	passed
hsa-miR-654-5p	1611	UGGUGGGCCGCAGAACAUGUGC	0	0	passed
hsa-miR-655-3p	1612	AUAAUACAUGGUUAACCUCUUU	0	0	passed
hsa-miR-660-5p	1515	UACCCAUUGCAUAUCGGAGUUG	0	0	passed
hsa-miR-671-3p	2322	UCCGGUUCUCAGGGCUCCACC	0	0	passed
hsa-miR-708-5p	2341	AAGGAGCUUACAAUCUAGCUGGG	0	0	passed
hsa-miR-758-3p	1990	UUUGUGACCUGGUCCACUAACC	0	0	passed
hsa-miR-874-3p	2268	CUGCCCUGGCCCGAGGGACCGA	0	0	passed
hsa-miR-885-5p	2296	UCCAUUACACUACCCUGCCUCU	0	0	passed
hsa-miR-886-3p	2194	CGCGGGUGCUUACUGACCCUU	0	0	passed
hsa-miR-886-5p	2193	CGGGUCGGAGUUAGCUCAAGCGG	0	0	passed
hsa-miR-888-5p	2212	UACUCAAAAAGCUGUCAGUCA	0	0.111111	passed
hsa-miR-889-3p	2202	UUAAUAUCGGACAACCAUUGU	0	0	passed
hsa-miR-891a-5p	2191	UGCAACGAACCUGAGCCACUGA	0.0666667	0	passed
hsa-miR-95-3p	433	UUCAACGGGUAUUUAUUGAGCA	0	0	passed
hsa-miR-9-5p	583	UCUUUGGUUAUCUAGCUGUAUGA	0	0	passed
hsa-miR-96-5p	186	UUUGGCACUAGCACAUUUUUGCU	0	0.111111	passed
hsa-miR-99a-5p	435	AACCCGUAGAUCCGAUCUUGUG	0	0	passed
RNU44	-	-	0	0	passed
RNU48	-	-	0	0	passed
MammU6	-	-	0	0	passed
hsa-let-7a-5p	377	UGAGGUAGUAGGUUGUAUAGUU	0	0	passed
hsa-let-7b-5p	2619	UGAGGUAGUAGGUUGUGUGGUU	0	0	passed
hsa-let-7d-5p	2283	AGAGGUAGUAGGUUGCAUAGUU	0	0	passed
hsa-let-7e-5p	2406	UGAGGUAGGAGGUUGUAUAGUU	0	0	passed
hsa-let-7f-5p	382	UGAGGUAGUAGAUUGUAUAGUU	0	0	passed
hsa-let-7g-5p	2282	UGAGGUAGUAGUUUGUACAGUU	0	0	passed
hsa-miR-103a-3p	439	AGCAGCAUUGUACAGGGCUAUGA	0	0	passed
hsa-miR-106a-5p	2169	AAAAGUGCUUACAGUGCAGGUAG	0	0	passed
hsa-miR-106b-5p	442	UAAAGUGCUGACAGUGCAGAU	0	0	passed
hsa-miR-125a-5p	2198	UCCCUGAGACCCUUUAACCUGUGA	0	0	passed
hsa-miR-126-3p	2228	UCGUACCGUGAGUAAUAAUGCG	0	0	passed
hsa-miR-127-3p	452	UCGGAUCCGUCUGAGCUUGGCU	0	0	passed
hsa-miR-128-3p	2216	UCACAGUGAACCGGUCUCUUU	0	0	passed
hsa-miR-130a-3p	454	CAGUGCAAUGUUAAAAGGGCAU	0	0	passed
hsa-miR-130b-3p	456	CAGUGCAAUGAUGAAAGGGCAU	0	0	passed
hsa-miR-132-3p	457	UAACAGUCUACAGCCAUGGUCG	0	0	passed
hsa-miR-133a-3p	2246	UUUGGUCCCCUUCAACCAGCUG	0	0	passed
hsa-miR-139-5p	2289	UCUACAGUGCACGUGUCUCCAG	0	0	passed
hsa-miR-140-5p	1187	CAGUGGUUUUACCCUAUGGUAG	0	0	passed
hsa-miR-142-3p	464	UGUAGUGUUUCCUACUUUAUGGA	0	0	passed
hsa-miR-143-3p	2249	UGAGAUGAAGCACUGUAGCUC	0	0	passed
hsa-miR-145-5p	2278	GUCCAGUUUUCCCAGGAAUCCCU	0	0	passed
hsa-miR-146a-5p	468	UGAGAACUGAAUUCCAUGGGUU	0	0	passed
hsa-miR-146b-5p	1097	UGAGAACUGAAUUCCAUAGGCU	0	0	passed
hsa-miR-148a-3p	470	UCAGUGCACUACAGAACUUUGU	0	0	passed
hsa-miR-150-5p	473	UCUCCCAACCCUUGUACCAGUG	0	0	passed
hsa-miR-152-3p	475	UCAGUGCAUGACAGAACUUGG	0	0	passed
hsa-miR-155-5p	2623	UUAAUGCUAAUCGUGAUAGGGGU	0	0	passed
hsa-miR-15a-5p	389	UAGCAGCACAUAAUGGUUUGUG	0	0	passed
hsa-miR-15b-5p	390	UAGCAGCACAUCAUGGUUUACA	0	0	passed
hsa-miR-16-5p	391	UAGCAGCACGUAAAUAUUGGCG	0	0	passed
hsa-miR-17-5p	2308	CAAAGUGCUUACAGUGCAGGUAG	0	0	passed
hsa-miR-181a-5p	480	AACAUUCAACGCUGUCGGUGAGU	0	0	passed
hsa-miR-185-5p	2271	UGGAGAGAAAGGCAGUUCCUGA	0	0	passed
hsa-miR-186-5p	2285	CAAAGAAUUCUCCUUUUGGGCU	0	0	passed
hsa-miR-18a-5p	2422	UAAGGUGCAUCUAGUGCAGAUAG	0	0	passed
hsa-miR-191-5p	2299	CAACGGAAUCCCAAAAGCAGCUG	0	0	passed
hsa-miR-195-5p	494	UAGCAGCACAGAAAUAUUGGC	0	0	passed
hsa-miR-197-3p	497	UUCACCACCUUCUCCACCCAGC	0	0	passed
hsa-miR-199a-3p	2304	ACAGUAGUCUGCACAUUGGUUA	0	0	passed
hsa-miR-19a-3p	395	UGUGCAAAUCUAUGCAAAACUGA	0	0	passed
hsa-miR-19b-3p	396	UGUGCAAAUCCAUGCAAAACUGA	0	0	passed
hsa-miR-20a-5p	580	UAAAGUGCUUAUAGUGCAGGUAG	0	0	passed
hsa-miR-20b-5p	1014	CAAAGUGCUCAUAGUGCAGGUAG	0	0	passed
hsa-miR-21-5p	397	UAGCUUAUCAGACUGAUGUUGA	0	0	passed
hsa-miR-221-3p	524	AGCUACAUUGUCUGCUGGGUUUC	0	0	passed
hsa-miR-222-3p	2276	AGCUACAUCUGGCUACUGGGU	0	0	passed
hsa-miR-223-3p	2295	UGUCAGUUUGUCAAAUACCCCA	0	0	passed
hsa-miR-22-3p	398	AAGCUGCCAGUUGAAGAACUGU	0	0	passed
hsa-miR-224-5p	2099	CAAGUCACUAGUGGUUCCGUU	0	0	passed
hsa-miR-23a-3p	399	AUCACAUUGCCAGGGAUUUCC	0	0	passed
hsa-miR-24-3p	402	UGGCUCAGUUCAGCAGGAACAG	0	0	passed
hsa-miR-25-3p	403	CAUUGCACUUGUCUCGGUCUGA	0	0	passed
hsa-miR-26a-5p	405	UUCAAGUAAUCCAGGAUAGGCU	0	0	passed
hsa-miR-26b-5p	407	UUCAAGUAAUUCAGGAUAGGU	0	0	passed
hsa-miR-27a-3p	408	UUCACAGUGGCUAAGUUCCGC	0	0	passed
hsa-miR-27b-3p	409	UUCACAGUGGCUAAGUUCUGC	0	0	passed
hsa-miR-28-3p	2446	CACUAGAUUGUGAGCUCCUGGA	0	0	passed
hsa-miR-28-5p	411	AAGGAGCUCACAGUCUAUUGAG	0	0	passed
hsa-miR-29a-3p	2112	UAGCACCAUCUGAAAUCGGUUA	0	0	passed
hsa-miR-29c-3p	587	UAGCACCAUUUGAAAUCGGUUA	0	0	passed
hsa-miR-301a-3p	528	CAGUGCAAUAGUAUUGUCAAAGC	0	0	passed
hsa-miR-30b-5p	602	UGUAAACAUCCUACACUCAGCU	0	0	passed
hsa-miR-30c-5p	419	UGUAAACAUCCUACACUCUCAGC	0	0	passed
hsa-miR-320a	2277	AAAAGCUGGGUUGAGAGGGCGA	0	0	passed
hsa-miR-324-3p	2161	ACUGCCCCAGGUGCUGCUGG	0	0	passed
hsa-miR-324-5p	539	CGCAUCCCCUAGGGCAUUGGUGU	0	0	passed
hsa-miR-328-3p	543	CUGGCCCUCUCUGCCCUUCCGU	0	0	passed
hsa-miR-331-3p	545	GCCCCUGGGCCUAUCCUAGAA	0	0	passed
hsa-miR-335-5p	546	UCAAGAGCAAUAACGAAAAAUGU	0	0	passed
hsa-miR-339-3p	2184	UGAGCGCCUCGACGACAGAGCCG	0	0	passed
hsa-miR-339-5p	2257	UCCCUGUCCUCCAGGAGCUCACG	0	0	passed
hsa-miR-340-5p	2258	UUAUAAAGCAAUGAGACUGAUU	0	0	passed
hsa-miR-342-3p	2260	UCUCACACAGAAAUCGCACCCGU	0	0	passed
hsa-miR-345-5p	2186	GCUGACUCCUAGUCCAGGGCUC	0	0	passed
hsa-miR-361-5p	554	UUAUCAGAAUCUCCAGGGGUAC	0	0	passed
hsa-miR-374a-5p	563	UUAUAAUACAACCUGAUAAGUG	0	0	passed
hsa-miR-374b-5p	1319	AUAUAAUACAACCUGCUAAGUG	0	0	passed
hsa-miR-376c-3p	2122	AACAUAGAGGAAAUUCCACGU	0	0	passed
hsa-miR-382-5p	572	GAAGUUGUUCGUGGUGGAUUCG	0	0	passed
hsa-miR-423-5p	2340	UGAGGGGCAGAGAGCGAGACUUU	0	0	passed
hsa-miR-425-5p	1516	AAUGACACGAUCACUCCCGUUGA	0	0	passed
hsa-miR-451a	1141	AAACCGUUACCAUUACUGAGUU	0	0	passed
hsa-miR-454-3p	2323	UAGUGCAAUAUUGCUUAUAGGGU	0	0	passed
hsa-miR-484	1821	UCAGGCUCAGUCCCCUCCCGAU	0	0	passed
hsa-miR-486-5p	1278	UCCUGUACUGAGCUGCCCCGAG	0	0	passed
hsa-miR-495-3p	1663	AAACAAACAUGGUGCACUUCUU	0	0	passed
hsa-miR-532-5p	1518	CAUGCCUUGAGUGUAGGACCGU	0	0	passed
hsa-miR-574-3p	2349	CACGCUCAUGCACACACCCACA	0	0	passed
hsa-miR-652-3p	2352	AAUGGCGCCACUAGGGUUGUG	0	0	passed
hsa-miR-744-5p	2324	UGCGGGGCUAGGGCUAACAGCA	0	0	passed
hsa-miR-92a-3p	431	UAUUGCACUUGUCCCGGCCUGU	0	0	passed
hsa-miR-93-5p	1090	CAAAGUGCUGUUCGUGCAGGUAG	0	0	passed
hsa-miR-98-5p	577	UGAGGUAGUAAGUUGUAUUGUU	0	0	passed
hsa-miR-99b-5p	436	CACCCGUAGAACCGACCUUGCG	0	0	passed
Legend. Bold: Selected for the discovery and validation set using individual taqman assays.
