# Supplementary material for: Circulating let-7e-5p, miR-106a-5p, miR-28-3p, and miR-542-5p as a Promising microRNA Signature for the Detection of Colorectal Cancer
Source: Cancers (Basel). 2021 Mar 24;13(7):1493. doi: 10.3390/cancers13071493 (PMC8037203; doi:10.3390/cancers13071493)
Supplement: Supplementary file 1 [file cancers-13-01493-s001.zip › cancers-1123258-supple/Table S6. Biological target mRNAs enriched with the miRNA targets (performed separately for each miRNA)..xlsx]

## Sheet: Planilha1
Supplementary data table S6. Biological target mRNAs enriched by the miRNA targets (performed separately for each miRNA)
Targets of hsa-miR-106a-5p			Targets of hsa-let-7e-5p			Targets of hsa-miR-28-3p			Targets of hsa-miR-542-5p
Gene	EntrezID		Gene	EntrezID		Gene	EntrezID		Gene	EntrezID
ABAT	18		ABL2	27		ACVR1B	91		IGF2	3481
ABCA1	19		ACP1	52		ADSS	159		KCNJ11	3767
ABL2	27		ACVR1B	91		XIAP	331		MLLT3	4300
ACOX1	51		ADRB2	154		RND3	390		NFIX	4784
ACVRL1	94		ADRB3	155		ARL1	400		PITX3	5309
ADARB1	104		AKT2	208		STS	412		SOX12	6666
ADD1	118		FAS	355		ATP2A2	488		TFR2	7036
ADRA2B	151		FASLG	356		ATP7A	538		TLE4	7091
AGTR2	186		ARG2	384		BMPR1A	657		TBR1	10716
AK4	205		ATP2A2	488		BMPR2	659		RPP25	54913
ALDH3A2	224		ATP2B3	492		OSGIN2	734		PRX	57716
ANGPT2	285		BACH1	571		CACNB4	785		PITPNM3	83394
ANK2	287		BCAT1	586		TNFRSF8	943		SYT15	83849
APBB2	323		BCL2L1	598		FOXN3	1112		HES7	84667
APC	324		BRAF	673		CYP19A1	1588		OLIG1	116448
APP	351		KLF9	687		TIMM8A	1678		SGCZ	137868
FASLG	356		DAGLA	747		CELSR2	1952		TSNARE1	203062
AQP4	361		CALU	813		ELF2	1998		EHBP1L1	254102
ARCN1	372		CASP3	836		ERCC4	2072		ANKRD52	283373
RND3	390		CCNF	899		F2R	2149		TMEM189-UBE2V1	387522
ARHGAP1	392		CDC34	997		FOS	2353		AANAT	15
ARHGAP5	394		CDKN1A	1026		HELLS	3070		ABL2	27
ARL1	400		CLCN5	1184		INHBA	3624		ACHE	43
ASAH1	427		TPP1	1200		INSIG1	3638		ACPP	55
ASTN1	460		CCR7	1236		KCNMA1	3778		ADCY1	107
RERE	473		COL1A2	1278		KIF5C	3800		ADCY2	108
ATP1A2	477		COL3A1	1281		KPNA1	3836		ADCY6	112
ATP2B1	490		COL4A6	1288		KPNA4	3840		ADCYAP1R1	117
ATP2B2	491		COL5A2	1290		MC2R	4158		ADRA2B	151
ATP7B	540		CPM	1368		KITLG	4254		RHOB	388
NKX3-2	579		CYP19A1	1588		MGP	4256		ASPH	444
CCND1	595		DCX	1641		MID1	4281		ATP2A3	489
BCL2	596		DMD	1756		NR3C2	4306		BAX	581
BCL2L2	599		DPH1	1801		MNT	4335		BMPR2	659
BCR	613		DSG3	1830		CD200	4345		CD9	928
BICD1	636		DUSP3	1845		MYO6	4646		CDKN2A	1029
BMP3	651		DVL3	1857		NFIX	4784		CNP	1267
BMPR2	659		E2F2	1870		OPRK1	4986		CRIP2	1397
BNIP2	663		E2F6	1876		PAFAH1B2	5049		DES	1674
BNIP3L	665		EDN1	1906		PAX3	5077		DRP2	1821
FOXL2	668		ELK4	2005		PAX6	5080		TOR1A	1861
BRAF	673		ERCC4	2072		PDE7A	5150		FECH	2235
KLF9	687		GPC4	2239		PFKFB2	5208		FOSB	2354
C8A	731		FGF11	2256		PGAM1	5223		GIPR	2696
LDLRAD4	753		AFF2	2334		PLAG1	5324		GM2A	2760
TMEM50B	757		GALE	2582		PLSCR1	5359		GNA11	2767
CALD1	800		GALNT1	2589		PODXL	5420		GNG7	2788
CAMK4	814		GATM	2628		PPM1A	5494		GRSF1	2926
CAMK2D	817		BLOC1S1	2647		PPP2R5C	5527		GSTM2	2946
CASP8	841		NR6A1	2649		PRKAA2	5563		HAS3	3038
RUNX2	860		GNAT1	2779		PRKCI	5584		HRH2	3274
RUNX1	861		GPR26	2849		MAPK8	5599		INHBC	3626
RUNX3	864		HDLBP	3069		EIF2AK2	5610		ITGAM	3684
CCND2	894		HIP1	3092		PRRG1	5638		LY9	4063
CCNT2	905		HOXB4	3214		PSMD11	5717		ADAM11	4185
CD28	940		HOXC11	3227		PTGER3	5733		MET	4233
CD47	961		IGF1R	3480		PTPN12	5782		MID1	4281
CDK6	1021		IL13	3596		PVRL2	5819		NAB2	4665
CFL2	1073		INSR	3643		RASA2	5922		NME1	4830
LYST	1130		ISLR	3671		RB1	5925		NPTX2	4885
CMKLR1	1240		ITGB3	3690		RBMS1	5937		NTRK2	4915
CNR1	1268		KCNA6	3742		RBMS2	5939		NUCB1	4924
COL4A1	1282		KPNA4	3840		REST	5978		PAK3	5063
COL4A3	1285		LAMP2	3920		RP2	6102		PAX1	5075
COL8A1	1295		LBR	3930		RPS6KA3	6197		PDE2A	5138
COL19A1	1310		LHCGR	3973		ATXN7	6314		PDE4B	5142
CPD	1362		LMX1A	4009		SCN9A	6335		PDE4C	5143
CPM	1368		MXD1	4084		SRSF1	6426		PIK3CB	5291
CPOX	1371		MAN2A2	4122		SGCD	6444		PKLR	5313
CR1	1378		MDFI	4188		ST6GAL1	6480		PLXNA2	5362
CREB1	1385		MECP2	4204		SLC1A2	6506		POLE	5426
CSF1	1435		MEF2D	4209		SLC5A3	6526		PPP2R2C	5522
CSNK1A1	1452		MAP3K1	4214		SNAPC3	6619		PRKACA	5566
CTSK	1513		MGAT3	4248		SOS1	6654		PRKCA	5578
CTSS	1520		MKLN1	4289		SS18	6760		PEX5	5830
CYBB	1536		MAP3K9	4293		STAU1	6780		RAB3B	5865
DAB2	1601		MPP2	4355		TBCA	6902		MAP4K2	5871
DGKB	1607		MSN	4478		TCEB3	6924		RGS16	6004
DDX5	1655		MYO1F	4542		TFAM	7019		RPA1	6117
DYNC1LI2	1783		MTTP	4547		TGFA	7039		MRPL23	6150
TRDMT1	1787		PPP1R12B	4660		TGIF1	7050		SC5D	6309
DPYD	1806		NAGA	4668		TNS1	7145		SKI	6497
DPYSL2	1808		NAP1L1	4673		TPM4	7171		SLC6A3	6531
DUSP8	1850		NEK3	4752		TRAF3	7187		SLC9A3	6550
DYRK1A	1859		NFIA	4774		TRAF6	7189		SLC16A2	6567
E2F2	1870		NGF	4803		TSC1	7248		SNCB	6620
ECE1	1889		NME4	4833		TUB	7275		SORL1	6653
S1PR1	1901		NOVA1	4857		UBE2H	7328		SOX11	6664
MEGF9	1955		SLC11A2	4891		VDAC2	7417		SP2	6668
EGFR	1956		NRAS	4893		VIM	7431		SRD5A2	6716
ELAVL2	1993		NUCB2	4925		EIF4H	7458		SSR1	6745
ELK3	2004		P2RX1	5023		WHSC1	7468		STAT1	6772
ELK4	2005		PAFAH2	5051		XK	7504		STRN	6801
EMP2	2013		PAK1	5058		YWHAB	7529		VAMP2	6844
EPAS1	2034		PAPPA	5069		YWHAH	7533		SYN1	6853
EPHA4	2043		PAX2	5076		ZFY	7544		TBL1X	6907
EPHA5	2044		PAX6	5080		CCDC6	8030		TCF3	6929
EPHA7	2045		PBX1	5087		ADAM12	8038		TRAPPC10	7109
EREG	2069		PBX2	5089		GAN	8139		TNFAIP2	7127
ERG	2078		PBX3	5090		ELL	8178		TP73	7161
ESR1	2099		PDGFB	5155		DYRK2	8445		TRAF3	7187
ETF1	2107		CDK14	5218		DGKE	8526		UBE2V1	7335
ETV1	2115		SERPINB9	5272		CHST1	8534		UCP3	7352
ETV5	2119		PIGA	5277		CGGBP1	8545		VIPR2	7434
EYA1	2138		PLAGL2	5326		PIAS1	8554		BEST1	7439
EZH1	2145		PLXNA2	5362		UNC5C	8633		YWHAB	7529
F2RL2	2151		PRRX1	5396		MTMR3	8897		ZYX	7791
ACSL4	2182		POU2F2	5452		WASL	8976		PRDM2	7799
FGF2	2247		PRKAA2	5563		TBX19	9095		LY6D	8581
FGF5	2250		PRKAB2	5565		RGN	9104		JRK	8629
FOXF1	2294		PRKAR2A	5576		DCLK1	9201		FGF17	8822
FLT1	2321		PRKCB	5579		VAPA	9218		ARTN	9048
AFF2	2334		MAPK4	5596		HAND2	9464		SLC16A7	9194
KDSR	2531		MAPK6	5597		AKAP7	9465		ONECUT2	9480
GAB1	2549		MAPK8	5599		PCYT1B	9468		H6PD	9563
GABBR1	2550		MAPK11	5600		ONECUT2	9480		RGS6	9628
GABPB1	2553		MAP2K7	5609		SPTLC2	9517		PLEKHM1	9842
GABRA1	2554		PRLR	5618		PHF14	9678		OSBPL2	9885
GABRA2	2555		MASP1	5648		PUM1	9698		KLRG1	10219
GABRE	2564		KLK10	5655		EPM2AIP1	9852		RBCK1	10616
GABRG1	2565		PTAFR	5724		MAGI2	9863		RAI1	10743
GALK2	2585		PTPRB	5787		PJA2	9867		ATF7	11016
GALNT3	2591		PTPRD	5789		USP15	9958		MAPRE1	22919
GFRA1	2674		QARS	5859		HNRNPDL	9987		ATG4B	23192
GJA3	2700		RALB	5899		38777	10299		SYT11	23208
GLO1	2739		RANBP2	5903		NCOA2	10499		ZFR2	23217
GMFB	2764		RBBP4	5928		CELF2	10659		MTUS2	23281
GNA11	2767		RBMS1	5937		GNA13	10672		SIN3B	23309
GNS	2799		RDX	5962		ARPP19	10776		OBSL1	23363
GOLGA1	2800		DPF2	5977		KDELR2	11014		PIP5K1C	23396
GPD2	2820		RGS16	6004		ADAMTS5	11096		ARFIP2	23647
GPR1	2825		RPL34	6164		MGAT4A	11320		IL17RA	23765
GPR12	2835		RPS6KA3	6197		COPZ1	22818		HSPB7	27129
MKNK2	2872		RRM2	6241		FNDC3A	22862		KCNH5	27133
GRB2	2885		SCD	6319		WDFY3	23001		DHDH	27294
GTF2I	2969		SCN4B	6330		FBXL7	23194		HDDC2	51020
GUCY1A3	2982		SCN5A	6331		FAF2	23197		ZDHHC3	51304
HAS2	3037		SCN8A	6334		TRIM2	23321		RAB8B	51762
HIP1	3092		CCL3	6348		TBC1D30	23329		CLIC5	53405
HLF	3131		CCL3L1	6349		PSD3	23362		FXYD7	53822
FOXA1	3169		CCL7	6354		ZDHHC17	23390		PGPEP1	54858
HNF4G	3174		CCL22	6367		SLC44A1	23446		FANCL	55120
AGFG1	3267		SEMA3F	6405		CLEC5A	23601		SMPD3	55512
AGFG2	3268		SGCD	6444		ARIH1	25820		ENAH	55740
IAPP	3375		FBXW4	6468		NPTN	27020		PPP2R2D	55844
IL1RAP	3556		ST3GAL4	6484		DISC1	27185		BAIAP2L1	55971
IL8	3576		SKIL	6498		DESI1	27351		RAD18	56852
IL10RA	3587		SLC1A4	6509		CD274	29126		SH3GLB2	56904
FOXK2	3607		SLC6A1	6529		UBN1	29855		NCLN	56926
INHBA	3624		SLC8A2	6543		CNOT7	29883		PREX1	57580
IRF1	3659		SLC10A2	6555		HSD17B11	51170		KIAA1549	57670
ITGA2	3673		SLC20A1	6574		ASB4	51666		MARK4	57787
ITGB6	3694		SLCO2A1	6578		FBXO40	51725		FN3K	64122
ITGB8	3696		SMARCC1	6599		CMPK1	51727		NSD1	64324
ITPKB	3707		SREBF2	6721		ERAP1	51752		SUDS3	64426
ITPR2	3709		STAT3	6774		TREM1	54210		UNKL	64718
JAK1	3716		ELOVL4	6785		CCSER2	54462		MTHFSD	64779
KCNA2	3737		AURKA	6790		RC3H2	54542		EPS8L2	64787
KCNC2	3747		STRN	6801		FNBP1L	54874		MRPL40	64976
KIF5C	3800		STX3	6809		UHRF1BP1	54887		TMEM108	66000
KPNA3	3839		TARBP2	6895		INO80D	54891		LYNX1	66004
KPNA4	3840		TBX5	6910		UBE2R2	54926		EEPD1	80820
IPO5	3843		TEAD3	7005		HAUS2	55142		GRIP2	80852
LAMP1	3916		TGFBR1	7046		SEC61A2	55176		DEFB126	81623
LASP1	3927		TIA1	7072		SLC35E3	55508		PPP1R14C	81706
LDLR	3949		TMPRSS2	7113		FAM46A	55603		SLC10A7	84068
LEP	3952		TNFAIP3	7128		PRPF40A	55660		DDI2	84301
LGALS8	3964		TNFRSF1B	7133		GPATCH2L	55668		FIBCD1	84929
LIF	3976		TP53	7157		IPO9	55705		GLB1L2	89944
LPP	4026		TSC1	7248		FAM178A	55719		ZNF835	90485
LRP4	4038		UBE2G2	7327		CSGALNACT1	55790		CDHR1	92211
LTBP2	4053		UGCG	7357		TRERF1	55809		MMGT1	93380
CAPRIN1	4076		UTRN	7402		PAG1	55824		STX1B	112755
SMAD4	4089		VCL	7414		PCDHB13	56123		PHF21B	112885
SMAD5	4090		XK	7504		TMEM167B	56900		GRIN3B	116444
SMAD9	4093		YY1	7528		SPIRE1	56907		C1orf122	127687
MAP2	4133		ZNF10	7556		KIAA1244	57221		VSTM2L	128434
MBP	4155		ZNF24	7572		LRCH2	57631		PPARGC1B	133522
MCC	4163		MZF1	7593		PHF12	57649		UGT3A1	133688
MCL1	4170		ZNF200	7752		CACHD1	57685		CD109	135228
MCM3	4172		ZNF202	7753		RHOU	58480		RNF32	140545
CD46	4179		FZD3	7976		CREBZF	58487		ZNF558	148156
DNAJB9	4189		NCOA4	8031		OSTC	58505		KNCN	148930
MDM4	4194		KMT2D	8085		SENP2	59343		AMOT	154796
MECP2	4204		GAN	8139		ELOVL5	60481		PARP15	165631
MAP3K1	4214		COIL	8161		FAM217B	63939		KBTBD12	166348
MAP3K3	4215		HDHD1	8226		ANO3	63982		ZNF800	168850
MAP3K5	4217		SMC1A	8243		PAPD5	64282		TMEM201	199953
MICB	4277		FZD4	8322		ZMAT3	64393		UCMA	221044
MID1	4281		ZNF282	8427		UNKL	64718		SNX33	257364
MKLN1	4289		MAP4K3	8491		FNDC3B	64778		KSR2	283455
MAP3K9	4293		NDST2	8509		SOWAHC	65124		C16orf54	283897
MAP3K11	4296		IKBKAP	8518		ZFYVE21	79038		EOGT	285203
KMT2A	4297		GAS7	8522		TMEM185B	79134		KRTAP8-1	337879
AFF1	4299		CDC14B	8555		TTPAL	79183		ZC3H12D	340152
TRPM1	4308		SOCS1	8651		ACSS3	79611		IGFBPL1	347252
MMP2	4313		IRS2	8660		HMBOX1	79618		SPATA12	353324
MOG	4340		RNMT	8731		SH3TC2	79628		C3orf62	375341
MSH3	4437		TNFSF9	8744		PARP8	79668		C7orf65	401335
MTF1	4520		IL18R1	8809		YRDC	79693		TMEM215	401498
TRIM37	4591		EIF2S2	8894		C7orf10	79783		ZNF862	643641
MXI1	4601		GYG2	8908		MAP9	79884		LOC101927903	101927903
MYCN	4613		MBD2	8932		ZFP91	80829		LOC101929877	101929877
MYO1C	4641		RNF8	9025		PARP9	83666
MYO1D	4642		SYT7	9066		TM2D2	83877
MYO6	4646		CLDN12	9069		BRIP1	83990
MYO9A	4649		USP6	9098		DDI2	84301
MYO10	4651		AIFM1	9131		PCGF5	84333
PPP1R12B	4660		OSMR	9180		C15orf48	84419
NBL1	4681		DLGAP1	9229		LCOR	84458
NCBP1	4686		HAND1	9421		TTBK1	84630
37500	4735		NTN1	9423		RSPO3	84870
NEFH	4744		CHST3	9469		PPP1R15B	84919
NEUROG1	4762		ONECUT2	9480		LYRM7	90624
NFATC2	4773		IGDCC3	9543		ZNF697	90874
NFATC4	4776		GABBR2	9568		FMNL3	91010
NFIB	4781		CLOCK	9575		ACBD5	91452
NFIC	4782		RNF7	9616		LONRF1	91694
NFYB	4801		HS2ST1	9653		MOB1B	92597
NHLH1	4807		N4BP1	9683		SMIM12	113444
CNOT4	4850		BZW1	9689		LENG8	114823
NPAT	4863		SEC14L5	9717		KCTD12	115207
NPTX1	4884		SLK	9748		LYSMD3	116068
NR4A2	4929		TBKBP1	9755		FAM122A	116224
OCRL	4952		SNX17	9784		FAM168B	130074
OSM	5008		LRIG2	9860		LRRC15	131578
P2RX4	5025		ZBTB39	9880		LIN54	132660
FURIN	5045		SRGAP3	9901		PPARGC1B	133522
PAFAH1B1	5048		RABGAP1L	9910		PRRC1	133619
PAFAH1B2	5049		ZBTB5	9925		JMY	133746
PAFAH2	5051		LPGAT1	9926		CLVS2	134829
SERPINE1	5054		HELZ	9931		ZNF572	137209
PAK3	5063		GJC1	10052		SLITRK4	139065
PAM	5066		ABCC5	10057		ZNF280B	140883
CNTN3	5067		DPP3	10072		TRUB1	142940
PAX6	5080		RASGRP1	10125		SESN3	143686
PBX3	5090		PLXNC1	10154		FAM216B	144809
PCCB	5096		TRIM13	10206		TTBK2	146057
PCYT1A	5130		APC2	10297		WIPF2	147179
PDE3A	5139		PCGF3	10336		TTC14	151613
PDE3B	5140		WARS2	10352		RNF38	152006
PDE7A	5150		SYNCRIP	10492		SLC2A12	154091
PDE1B	5153		OLFM4	10562		FREM1	158326
PDGFB	5155		STAMBP	10617		SPRED1	161742
PDGFRA	5156		IGF2BP1	10642		ARX	170302
PDK3	5165		IGF2BP2	10644		PIKFYVE	200576
PDPK1	5170		CLDN16	10686		RBM24	221662
SLC26A4	5172		FAM189B	10712		STXBP4	252983
PEX13	5194		POLQ	10721		PRR14L	253143
ATP8B1	5205		MAP3K2	10746		SIRPB2	284759
PFKFB2	5208		GIPC1	10755		C5orf51	285636
PFKFB3	5209		TOB2	10766		LRRTM3	347731
PFKP	5214		ARPP19	10776		NHLRC3	387921
PFN2	5217		ZNF275	10838		LIN28B	389421
PGR	5241		PGRMC1	10857		RGS7BP	401190
PHF1	5252		LYVE1	10894		RBMXL1	494115
PHKA2	5256		SUB1	10923		RNF165	494470
PIK3R1	5295		ATF7	11016		FBXO48	554251
PKD2	5311		B3GNT1	11041		ZNF704	619279
PKHD1	5314		SLC35D2	11046		FAM196A	642938
PKNOX1	5316		CNTRL	11064		TMEM200C	645369
PLAG1	5324		CACFD1	11094		ACVR2B	93
PLAGL2	5326		ADAMTS8	11095		ADCY2	108
PLIN1	5346		ADAMTS5	11096		AGA	175
PLS1	5357		LDB3	11155		SHROOM2	357
PLXNA1	5361		KLF8	11279		ATF1	466
PRRX1	5396		MGLL	11343		ATP5G3	518
PON2	5445		ITGA11	22801		BCKDHB	594
POU2F1	5451		DLGAP4	22839		BMP5	653
POU3F2	5454		FNDC3A	22862		BMP7	655
POU6F1	5463		WDR37	22884		BNIP2	663
PPARA	5465		RAB18	22931		BRAF	673
CTSA	5476		KIF21B	23046		CAMK4	814
PPM1A	5494		GGA2	23062		CASP10	843
PPP2CA	5515		RRP1B	23076		RUNX1	861
PPP2R2A	5520		HIC2	23119		CBL	867
PPP2R3A	5523		ZC3H3	23144		CCNG2	901
PPP3CA	5530		FRMD4B	23150		CFTR	1080
PPP3R1	5534		ATG4B	23192		COL8A2	1296
PPP6C	5537		SYT11	23208		SLC31A2	1318
PRKAA2	5563		DTX4	23220		CTNND2	1501
PRKAB2	5565		PACS2	23241		CYP2C9	1559
PRKACB	5567		ANKRD28	23243		HBEGF	1839
PKIA	5569		ACSL6	23305		ENSA	2029
PRKAR1A	5573		TMEM194A	23306		EPHB2	2048
PKN2	5586		KIAA0930	23313		ERN1	2081
MAPK1	5594		KHNYN	23351		ESRRB	2103
MAPK4	5596		AP4E1	23431		F13A1	2162
MAPK8	5599		ICMT	23463		EFEMP1	2202
MAPK9	5601		CBX5	23468		GAS2	2620
PRNP	5621		TGDS	23483		GJA3	2700
PRRG1	5638		ZFYVE26	23503		GLP1R	2740
PSD	5662		SMUG1	23583		GNRHR	2798
PSEN1	5663		PLA2G15	23659		GRM4	2914
PSMB2	5690		ZNF318	24149		GUCY1A2	2977
PSMD5	5711		RAB3GAP2	25782		MR1	3140
PTEN	5728		PARM1	25849		IGSF3	3321
PTGDR	5729		ZNF473	25888		HTR1F	3355
PTGER3	5733		RCHY1	25898		IFIT1	3434
PTGER4	5734		AHCTF1	25909		IRF4	3662
PTGFRN	5738		CHTOP	26097		KAL1	3730
PTH	5741		WIPI2	26100		KCNE1	3753
PTGS1	5742		FBXO22	26263		KCNH1	3756
PTHLH	5744		MYCBP	26292		KCNN3	3782
TWF1	5756		CACNG4	27092		KRAS	3845
PTPN2	5771		DKK3	27122		LAMP2	3920
PTPN3	5774		PALD1	27143		LNPEP	4012
PTPN4	5775		POLL	27343		VWA5A	4013
PTPRD	5789		CECR6	27439		LRPAP1	4043
PTPRO	5800		TMOD2	29767		SMAD2	4087
PURA	5813		ABT1	29777		MAFG	4097
PURB	5814		SNX11	29916		ADAM11	4185
RAB3B	5865		GPR132	29933		MEIS1	4211
RAB5B	5869		SLC25A24	29957		MEP1A	4224
RAB27B	5874		PLA2G3	50487		MKLN1	4289
RAD23B	5887		DCAF8	50717		TRPM1	4308
RAD52	5893		TRIM17	51127		MPP3	4356
RAP1A	5906		HSPA14	51182		MTR	4548
RASA2	5922		CPA4	51200		MYO10	4651
RASGRF2	5924		GCNT4	51301		NAB2	4665
RB1	5925		ANKFY1	51479		NAIP	4671
ARID4A	5926		UFM1	51569		NFE2L1	4779
RBBP5	5929		TAF9B	51616		NME1	4830
RBBP7	5931		SSH1	54434		NSF	4905
RBL2	5934		GFOD1	54438		NTRK2	4915
RBMS1	5937		ATAD2B	54454		ROR1	4919
RBMS2	5939		MIEF1	54471		DDR2	4921
REL	5966		TRMT13	54482		PCSK6	5046
REST	5978		CCNJ	54619		PAK2	5062
RFXAP	5994		GDAP2	54834		PCCB	5096
RGS4	5999		ARHGEF38	54848		PCSK1	5122
RHO	6010		FBXL12	54850		PDE1A	5136
RIT1	6016		ANKRD49	54851		PEX14	5195
RNF2	6045		ST7L	54879		PGR	5241
RNF6	6049		PQLC2	54896		PHYH	5264
RNH1	6050		SEMA4C	54910		PIK3CG	5294
RORA	6095		CMTM6	54918		PIP4K2A	5305
RORC	6097		FAM118A	55007		PKD2	5311
RPA2	6118		STX17	55014		PLEK	5341
RPL13	6137		PDPR	55066		PNLIP	5406
RPN1	6184		C9orf40	55071		POLR2C	5432
RPS6KA1	6195		BSDC1	55108		POU4F1	5457
RPS6KA2	6196		XKR8	55113		PPP3R2	5535
RPS6KA3	6197		PRPF38B	55119		PSMC2	5701
RRM2	6241		FIGN	55137		PSMD5	5711
SALL1	6299		DARS2	55157		PTBP1	5725
MSMO1	6307		PLEKHG6	55200		PTPN1	5770
ATXN1	6310		DCUN1D2	55208		PTPN4	5775
SCN1A	6323		STEAP3	55240		PTPN14	5784
SCN2A	6326		PI4K2B	55300		PTPRJ	5795
SCN2B	6327		SYNJ2BP	55333		PEX19	5824
SCN3A	6328		C17orf85	55421		RAB5B	5869
CCL1	6346		YOD1	55432		RABIF	5877
CX3CL1	6376		RBM38	55544		RAD51D	5892
SDC2	6383		CDV3	55573		RASGRF2	5924
SET	6418		SLC30A6	55676		RBP4	5950
SFPQ	6421		IPO9	55705		RFC1	5981
SRSF2	6427		FGD6	55785		RNASEL	6041
SGCD	6444		ASH1L	55870		RPE	6120
SHMT2	6472		BCAP29	55973		RPL13	6137
ST3GAL1	6482		CRTAM	56253		RPL36A	6173
SKI	6497		GPCPD1	56261		SCN5A	6331
SKIL	6498		CDC42SE1	56882		SCN8A	6334
SLC1A2	6506		C15orf39	56905		SCNN1G	6340
SLC1A4	6509		DUSP22	56940		SELPLG	6404
SLC2A4	6517		LHX9	56956		SH3GL2	6456
SLC5A3	6526		BBX	56987		SLC2A5	6518
SLC6A9	6536		TMEM63C	57156		SNAP25	6616
SLC7A2	6542		SLC45A4	57210		SNX2	6643
SLC9A2	6549		SPRYD7	57213		SOD2	6648
SLC11A1	6556		VANGL2	57216		SORL1	6653
SLC12A3	6559		ZNF286A	57335		SRI	6717
SLC13A1	6561		MRS2	57380		SRP9	6726
SLC15A2	6565		RAB22A	57403		SRP14	6727
SNCA	6622		NLN	57486		SRP19	6728
SNRPD3	6634		INTS2	57508		NEK4	6787
SNTB2	6645		MTUS1	57509		STK3	6788
CAPN15	6650		STARD9	57519		CDKL5	6792
SORL1	6653		SRGAP1	57522		STRN	6801
SOS1	6654		NYNRIN	57523		VAMP7	6845
SOX4	6659		PCDH19	57526		ADAM17	6868
SOX12	6666		TAOK1	57551		TAF4B	6875
SPARC	6678		NLGN2	57555		PPP1R11	6992
SRPK1	6732		BEGAIN	57596		TNFAIP1	7126
SRPK2	6733		FNIP2	57600		TOP3A	7156
SSFA2	6744		ZSWIM5	57643		TP53BP1	7158
SSR1	6745		ZBTB26	57684		TPO	7173
STAR	6770		SEMA4G	57715		TRPC3	7222
STAT3	6774		IGDCC4	57722		UBE2V2	7336
STC1	6781		SNX6	58533		USP4	7375
STK4	6789		SLC22A23	63027		UQCRB	7381
STYX	6815		EPB41L4A	64097		XPC	7508
TACC1	6867		XYLT1	64131		YY1	7528
TAL1	6886		HIF3A	64344		ZIC3	7547
TBCA	6902		TTC31	64427		ZNF10	7556
TBL1X	6907		CPEB1	64506		ZNF37A	7587
TCEB1	6921		SMAP2	64744		ZNF124	7678
TCEB3	6924		AEN	64782		ZNF184	7738
TCF4	6925		DCLRE1B	64858		ZNF208	7757
TBX3	6926		AGXT2	64902		ZNF227	7770
TCF7	6932		PHACTR4	65979		NPHS2	7827
DYNLT1	6993		ZBTB10	65986		FZD3	7976
TGFBR2	7048		OTUB2	78990		NR4A3	8013
THBS2	7058		DDA1	79016		HIST1H4I	8294
TCHH	7062		ZNF343	79175		PDXK	8566
KLF10	7071		EFHD2	79180		TP63	8626
TIAM1	7074		SH3TC2	79628		KCNK5	8645
TIMP2	7077		SRD5A3	79644		STX11	8676
TLE4	7091		PARP8	79668		GALNT4	8693
GPR137B	7107		LIN28A	79727		RNMT	8731
TRAPPC10	7109		GEMIN7	79760		CRADD	8738
TMF1	7110		MOB3B	79817		KYNU	8942
TMPO	7112		ARHGAP28	79822		USP6	9098
TNNI1	7135		ATP8B4	79895		CBFA2T2	9139
TNS1	7145		MRM1	79922		LRRFIP2	9209
TP73	7161		KIAA0319L	79932		UBE4A	9354
TPM1	7168		FRAS1	80144		NRXN3	9369
TPM3	7170		OPA3	80207		ARHGAP29	9411
TRPS1	7227		FAM214B	80256		QKI	9444
TTPA	7274		EDEM3	80267		AKAP5	9495
TWIST1	7291		ITPKC	80271		SLC4A8	9498
UBC	7316		TRABD	80305		PMPCB	9512
UBE2B	7320		MED28	80306		H2AFY	9555
UBE2V2	7336		SYNC	81493		TTC37	9652
UBTF	7343		RNF170	81790		RNF40	9810
UPK1B	7348		ADAMTS12	81792		DNAJC6	9829
UCP3	7352		AMMECR1L	83607		NR1D2	9975
VAV2	7410		C18orf21	83608		NAALADL1	10004
VDAC1	7416		FAM103A1	83640		TANK	10010
VLDLR	7436		SLC25A18	83733		HHLA1	10086
VRK1	7443		KREMEN1	83999		ZNF197	10168
EIF4H	7458		KATNAL1	84056		ZNF443	10224
WEE1	7465		SLC41A2	84102		CLDN16	10686
WFS1	7466		ZNF644	84146		FUT9	10690
WHSC1	7468		RGPD5	84220		SRSF10	10772
YES1	7525		ZNF347	84671		ZNF268	10795
ZBTB14	7541		SLC9A7	84679		MAN1A2	10905
ZNF2	7549		CBX2	84733		LIAS	11019
ZNF12	7559		LINGO1	84894		CPSF6	11052
ZSCAN20	7579		ZNF341	84905		POLI	11201
ZNF84	7637		PPP1R15B	84919		KLF12	11278
ZNF134	7693		ZNF566	84924		TFEC	22797
ZNF148	7707		ZNRF1	84937		AAK1	22848
ZNF180	7733		FRMD5	84978		ABLIM3	22885
ZMYM2	7750		GTPBP10	85865		HABP4	22927
ZNF202	7753		KLHL6	89857		PLCH1	23007
ZNF236	7776		TSPAN18	90139		ERC1	23085
SLC30A3	7781		SESTD1	91404		TNRC6B	23112
ZXDA	7789		PLXNA4	91584		COLGALT2	23127
LUZP1	7798		ARRDC4	91947		MESDC2	23184
PTP4A1	7803		MTDH	92140		FAM168A	23201
CSDE1	7812		B3GNT7	93010		RRS1	23212
PXDN	7837		MAPK1IP1L	93487		KIAA1024	23251
REEP5	7905		FOXP2	93986		ANKRD12	23253
EPM2A	7957		H2AFV	94239		FAM208A	23272
FZD3	7976		FNIP1	96459		SASH1	23328
TUSC3	7991		MED8	112950		SIRT5	23408
NR4A3	8013		TEX261	113419		GPR161	23432
CCDC6	8030		CYP2U1	113612		TARDBP	23435
SHOC2	8036		DTX2	113878		ATP1B4	23439
PTP4A2	8073		FBXO32	114907		CBX5	23468
FXR1	8087		UHRF2	115426		CES3	23491
HMGA2	8091		ZNF689	115509		LRRC8B	23507
ST8SIA2	8128		C14orf28	122525		ATXN10	25814
RND2	8153		SOCS4	122809		ANKRD17	26057
ZNF239	8187		NAA30	122830		ZBTB20	26137
NCOA3	8202		NIPA1	123606		BLOC1S6	26258
HDHD1	8226		DCUN1D3	123879		TSPAN17	26262
EPX	8288		CANT1	124583		CHIC2	26511
FZD6	8323		TNFAIP8L1	126282		RBMS3	27303
ULK1	8408		IRGQ	126298		RBMX	27316
EEA1	8411		ZNF792	126375		RPS6KA6	27330
CUL3	8452		SGSM1	129049		MCTS1	28985
SORBS2	8470		ACVR1C	130399		CLEC2D	29121
GAS7	8522		TRIM71	131405		SLC39A3	29985
DGKE	8526		CD200R1	131450		TBX21	30009
BCAS1	8537		FAM43A	131583		AK3	50808
KMO	8564		CPEB2	132864		PDE11A	50940
VAMP4	8674		LSM11	134353		VPS36	51028
JRKL	8690		STARD4	134429		ABHD5	51099
CDC23	8697		AGPAT6	137964		ZC2HC1A	51101
B3GALT2	8707		HDX	139324		FAM53C	51307
NOL4	8715		C20orf112	140688		FAM198B	51313
ADAM19	8728		ADAMTS14	140766		NAA38	51691
RNMT	8731		ZNF280B	140883		CAB39	51719
CDS2	8760		SESN3	143686		BCL11A	53335
RAB11A	8766		ZNF784	147808		BTBD1	53339
FPGT	8790		ZNF583	147949		NUDT9	53343
HESX1	8820		MFSD4	148808		SLC38A2	54407
CES2	8824		SLC30A7	148867		TMX3	54495
CD84	8832		TTL	150465		PARP14	54625
CDK5R1	8851		TTC14	151613		IL17RD	54756
ARHGEF7	8874		TMEM167A	153339		TET2	54790
SQSTM1	8878		SLC2A12	154091		BNC2	54796
MTMR3	8897		AMOT	154796		FAM208B	54906
BCL10	8915		KIAA1958	158405		RNF125	54941
MBD2	8932		ALDH1L2	160428		USP47	55031
USP13	8975		TOR1AIP2	163590		SLC52A1	55065
STBD1	8987		IFNLR1	163702		LARP1B	55132
RNF8	9025		CCDC71L	168455		TMEM33	55161
SEMA5A	9037		ADAMTS15	170689		SHQ1	55164
MAP7	9053		SLC5A9	200010		CENPQ	55166
PIAS2	9063		TET3	200424		TMLHE	55217
SEC22C	9117		FBXO45	200933		TCP11L1	55346
SLC16A6	9120		KLHDC8B	200942		GALNT10	55568
RABEP1	9135		PDE12	201626		MED29	55588
SLC33A1	9197		AMER3	205147		BMP2K	55589
DLGAP2	9228		USP12	219333		PPP1R9A	55607
DLGAP1	9229		ZCCHC24	219654		INTS8	55656
STK17B	9262		LRTOMT	220074		SLC30A6	55676
SOCS6	9306		RNF152	220441		PARVA	55742
B4GALT6	9331		PXT1	222659		TEX2	55852
SNAP29	9342		RICTOR	253260		INPP5E	56623
KIF3B	9371		ZDHHC23	254887		BCCIP	56647
ARHGAP29	9411		MFSD8	256471		MDM1	56890
ZNF264	9422		PGM2L1	283209		ANKS1B	56899
ABCG2	9429		KCTD21	283219		ENTPD7	57089
RASAL2	9462		ANKRD52	283373		LYRM4	57128
SH3BP5	9467		GXYLT1	283464		RALGAPB	57148
PCYT1B	9468		PRTG	283659		NHSL1	57224
ATG5	9474		TTLL6	284076		KIAA1143	57456
ROCK2	9475		CYB561D1	284613		MIB1	57534
SLC25A27	9481		EOGT	285203		WDR35	57539
SLC4A7	9497		DPH3	285381		KIAA1456	57604
SPTLC2	9517		COX18	285521		SLAIN2	57606
CXCL14	9547		LOC285556	285556		KIAA1598	57698
VPS26A	9559		KIAA0825	285600		EPG5	57724
CLOCK	9575		C5orf51	285636		ANKRD36B	57730
ENTPD4	9583		SREK1IP1	285672		SLAMF7	57823
CREB5	9586		CRB2	286204		SMAP1	60682
RNF14	9604		FREM2	341640		MRPL17	63875
GDA	9615		ATXN1L	342371		MRPS14	63931
TRAF4	9618		ZNF879	345462		SLC39A8	64116
FEZ2	9637		ZNF391	346157		MRPS25	64432
ARHGEF10	9639		NHLRC2	374354		TMEM135	65084
SH3PXD2A	9644		ZNF710	374655		LRRC2	79442
HS2ST1	9653		ZNF773	374928		SAP130	79595
FAM53B	9679		LIPT2	387787		METTL21D	79609
N4BP1	9683		NHLRC3	387921		HSPBAP1	79663
UBE3C	9690		C2orf68	388969		ZYG11B	79699
RAPGEF2	9693		BEND4	389206		MCTP1	79772
TRAM2	9697		LIN28B	389421		PHC3	80012
KIAA0226	9711		GDF6	392255		CSRNP3	80034
FAM131B	9715		GRID2IP	392862		NAA50	80218
DOCK4	9732		SAMD12	401474		ZKSCAN3	80317
HDAC9	9734		SNX30	401548		ULBP1	80329
CCP110	9738		PLEKHG7	440107		PNPLA3	80339
SLK	9748		TRIM67	440730		TRMT1L	81627
PHACTR2	9749		RNF165	494470		FAM167A	83648
ZSCAN12	9753		POTEM	641455		CRISPLD1	83690
KMT2B	9757		ZNF862	643641		SETDB2	83852
HDAC4	9759		TMPPE	643853		SPRTN	83932
KIAA0513	9764		RGPD8	727851		KREMEN1	83999
KIAA0247	9766		ZNF286B	729288		LRRIQ1	84125
RASSF2	9770		RGPD6	729540		ACAD11	84129
SERTAD2	9792		C16orf52	730094		DCUN1D5	84259
DAZAP2	9802		ZNF783	100289678		PHYHIPL	84457
EFCAB14	9813		TMEM178B	100507421		ZBTB37	84614
NUPL1	9818		MYZAP	100820829		USP32	84669
RB1CC1	9821		ACPP	55		SLC9A7	84679
MFAP3L	9848		ACVRL1	94		FBXL20	84961
EPM2AIP1	9852		ADRB1	153		USP45	85015
CEP170	9859		AMT	275		STON2	85439
TRIM66	9866		AR	367		MTDH	92140
AREL1	9870		STS	412		MEX3A	92312
OSBPL2	9885		ASNA1	439		PRDM6	93166
NUAK1	9891		ASPH	444		SYTL4	94121
SV2B	9899		ATP2B1	490		WDR89	112840
SRGAP3	9901		ATP5G3	518		SLC26A7	115111
RABGAP1L	9910		ATP6V1C1	528		GRIN3A	116443
IQSEC1	9922		BAG1	573		HRASLS5	117245
LPGAT1	9926		POLR3D	661		CPXM2	119587
KIF14	9928		SERPING1	710		FAT3	120114
JOSD1	9929		C2	717		SGK494	124923
USP3	9960		CBL	867		GIPC3	126326
AKT3	10000		CCNG2	901		AADACL3	126767
ZBTB33	10009		CD28	940		STARD4	134429
BCL2L11	10018		CD80	941		PASD1	139135
SH2B3	10019		CD59	966		MYO3B	140469
GNE	10020		CDC5L	988		APOBEC3D	140564
HCN4	10021		CDH1	999		SMCR8	140775
MAMLD1	10046		CNR2	1269		SREK1	140890
GJC1	10052		CREM	1390		SLC2A14	144195
ABCC5	10057		CTNS	1497		DACT3	147906
ACTR3	10096		CUX1	1523		PUS10	150962
FEM1B	10116		NQO1	1728		GPR155	151556
ARL4C	10123		DNA2	1763		SH3D19	152503
ARL4A	10124		ECM2	1842		SNRNP48	154007
ABI2	10152		EGR3	1960		FAM84B	157638
TENM1	10178		EIF4EBP2	1979		FAM122C	159091
LHFPL2	10184		ELAVL1	1994		GPR180	160897
CALCRL	10203		ERCC6	2074		TOR1AIP2	163590
TOPORS	10210		ESR2	2100		KANK4	163782
GDF11	10220		EYA3	2140		SASS6	163786
STX6	10228		FKTN	2218		GLIS3	169792
STAM2	10254		FKBP4	2288		FAM227B	196951
ABCA10	10349		FMO4	2329		DZIP1L	199221
TIMM17A	10440		GGCX	2677		TPCN2	219931
SYNCRIP	10492		GJA5	2702		RNF152	220441
APPBP2	10513		GLUL	2752		LACE1	246269
IPO8	10526		GNRHR	2798		BRWD3	254065
IPO7	10527		GYS2	2998		REXO1L1	254958
ATG7	10533		HIC1	3090		C2orf72	257407
LAMTOR5	10542		HOXA1	3198		BOD1L2	284257
TXNIP	10628		IGF1	3479		ZNF776	284309
IGF2BP1	10642		IGSF1	3547		LYPD5	284348
GNB5	10681		IRF5	3663		FAM126B	285172
CLDN16	10686		KCNJ11	3767		RNF212	285498
CORIN	10699		LASP1	3927		DTWD2	285605
NFAT5	10725		LEPR	3953		TREML4	285852
YME1L1	10730		LRPAP1	4043		DPY19L4	286148
MAP3K2	10746		MDH2	4191		CHSY3	337876
WASF3	10810		MDM4	4194		ANKRD42	338699
FGL2	10875		MLLT4	4301		CCDC39	339829
RAB10	10890		MOG	4340		ANKRD36	375248
MMP24	10893		MSR1	4481		MAST4	375449
PAPOLA	10914		MTAP	4507		THEMIS	387357
MORF4L1	10933		MTHFR	4524		TMEM220	388335
C11orf58	10944		MUC4	4585		TRABD2B	388630
RAB31	11031		MUC5AC	4586		VGLL3	389136
ABHD2	11057		MYO5B	4645		C1orf141	400757
ATE1	11101		NDUFA4	4697		ACBD7	414149
FGFR1OP	11116		NFATC1	4772		C8orf82	414919
PTPRT	11122		NOS1	4842		AARD	441376
BVES	11149		NRTN	4902		PGAM4	441531
ERLIN2	11160		NUP98	4928		METTL12	751071
AKAP13	11214		OGG1	4968		LOC100507462	100507462
HPS5	11234		OPRM1	4988		LOC100996646	100996646
SYNRG	11276		OSM	5008		LOC100996761	100996761
KLF12	11278		P2RY2	5029		LOC101060179	101060179
MGAT4A	11320		PDE4B	5142		LOC101927402	101927402
TUSC2	11334		PGR	5241		LOC101927763	101927763
IKZF2	22807		PIK3C2B	5287		LOC101928083	101928083
MRAS	22808		PKP1	5317		LOC101928493	101928493
ZNF652	22834		PLCB2	5330		LOC101929455	101929455
CPEB3	22849		PLGLB2	5342		LOC101930534	101930534
FNDC3A	22862		PLGLB1	5343		LOC101930647	101930647
SLITRK3	22865		PLOD2	5352
INPP5F	22876		POLR2D	5433
ZHX2	22882		PPIA	5478
WDR37	22884		PPP1R8	5511
BAHD1	22893		PPP2R2A	5520
MAPRE3	22924		PRIM2	5558
ATF6	22926		PKIA	5569
HABP4	22927		KLK6	5653
ELL2	22936		PSKH1	5681
SHANK2	22941		PTGIR	5739
WDFY3	23001		PTK6	5753
RAB21	23011		PTPN3	5774
FAIM2	23017		PTPN4	5775
TMCC1	23023		PTPN7	5778
USP33	23032		PTPN14	5784
PHLPP2	23035		RAD1	5810
MYT1L	23040		PVR	5817
MON2	23041		RAD9A	5883
SMG1	23049		RBMS2	5939
SWAP70	23075		RFC1	5981
EXPH5	23086		RFX5	5993
ARHGAP26	23092		RHD	6007
KIF1B	23095		RNF5	6048
IQSEC2	23096		RPL13	6137
ZBTB43	23099		MRPL23	6150
TNRC6B	23112		RPL36A	6173
ATG2A	23130		RTKN	6242
FRMD4B	23150		CCL15	6359
SLC35D1	23169		CCL16	6360
METAP1	23173		SFTPB	6439
RGL1	23179		ST8SIA1	6489
DIP2A	23181		SLC5A1	6523
FBXL7	23194		SNX1	6642
FAF2	23197		SOX12	6666
NBEAL2	23218		SSBP1	6742
FBXO28	23219		SSTR5	6755
SYNE2	23224		SSX5	6758
PLCB1	23236		SSX4	6759
ATP11A	23250		STAR	6770
ANKRD12	23253		STAT2	6773
MCF2L	23263		STX1A	6804
ZC3H7B	23264		SUOX	6821
FBXW11	23291		TAL2	6887
ANKS1A	23294		TAZ	6901
BICD2	23299		ZNF354A	6940
KIAA0930	23313		TFDP2	7029
NEDD4L	23327		TGFBR3	7049
SASH1	23328		THRSP	7069
SYNM	23336		TK1	7083
U2SURP	23350		TK2	7084
USP24	23358		TRAPPC10	7109
FAM189A1	23359		TNNI1	7135
PSD3	23362		SLC35A2	7355
ZFPM2	23414		COL14A1	7373
RYBP	23429		UTY	7404
SF3B3	23450		WNT1	7471
CBX5	23468		XG	7499
CBX7	23492		XPNPEP1	7511
HEY2	23493		YWHAE	7531
ZFYVE26	23503		ZNF28	7576
RIMBP2	23504		ZNF70	7621
GLTSCR1L	23506		ZNF74	7625
TTC9	23508		ZNF79	7633
POFUT1	23509		ZBTB16	7704
SPIDR	23514		ZNF215	7762
ACAP2	23527		ZFAND5	7763
RBFOX2	23543		PRDM2	7799
MKRN1	23608		FZD5	7855
PRND	23627		FXR1	8087
RABGAP1	23637		HMGA2	8091
SGK3	23678		ST8SIA2	8128
AIPL1	23746		PIP4K2B	8396
IFIT5	24138		SPOP	8405
LAMP5	24141		SMARCA5	8467
PANX1	24145		DGKE	8526
DSTYK	25778		CYP4F2	8529
SLC39A6	25800		MADD	8567
ASF1A	25842		KHSRP	8570
MOB4	25843		PDE5A	8654
ARMC8	25852		TNKS	8658
ATL3	25923		TNFSF10	8743
ZNF385A	25946		SIGLEC5	8778
C2CD2	25966		PEX11B	8799
TIPARP	25976		SYNGAP1	8831
KRT23	25984		CFLAR	8837
TSKU	25987		TSC22D1	8848
IPCEF1	26034		ATG12	9140
CHD5	26038		PDLIM7	9260
SS18L1	26039		ITGBL1	9358
UBXN7	26043		PPT2	9374
CNTNAP2	26047		FADS2	9415
FAM169A	26049		ZNF264	9422
DNM3	26052		MAP4K4	9448
RAB11FIP5	26056		AKAP5	9495
TANC2	26115		H6PD	9563
KLHL3	26249		AATK	9625
LHX6	26468		RGS6	9628
SLC17A5	26503		MDC1	9656
CNNM3	26505		HDAC9	9734
INTS6	26512		ATG13	9776
AGO1	26523		MATR3	9782
NBEA	26960		ZNF623	9831
NPTN	27020		TOX4	9878
DIEXF	27042		RBM19	9904
LAMP3	27074		ARNT2	9915
PDE7B	27115		NR1D2	9975
SERP1	27230		RASA4	10156
PDCD4	27250		AASS	10157
RAB30	27314		ZNF197	10168
MAT2B	27430		SERF2	10169
PCLO	27445		RNF41	10193
OSTM1	28962		BET1	10282
ATAD2	29028		APBB3	10307
CD274	29126		TUBB4A	10382
ZDHHC8	29801		COG5	10466
SENP1	29843		SEMA4F	10505
SNX8	29886		IGF2BP3	10643
EEF2K	29904		STAG3	10734
ALG6	29929		ZNF273	10793
SNX12	29934		ZNF268	10795
PURG	29942		IFI44L	10964
RAX	30062		MID2	11043
HUNK	30811		HNRNPUL1	11100
ZBTB21	49854		PRDM5	11107
MINK1	50488		BTN2A1	11120
NOX4	50507		POLR3A	11128
PNPLA8	50640		AP4S1	11154
ARHGEF3	50650		DDX19B	11269
HP1BP3	50809		SCN11A	11280
RNF141	50862		IKZF3	22806
DERL2	51009		MRAS	22808
RRP15	51018		ZNF652	22834
ST8SIA3	51046		AAK1	22848
PI15	51050		UBOX5	22888
SCCPDH	51097		RALY	22913
SH3GLB1	51100		EFR3B	22979
SUV420H1	51111		ZNF609	23060
ZDHHC9	51114		PLXND1	23129
COMMD2	51122		TBC1D12	23232
SAR1B	51128		EXOC6B	23233
RLIM	51132		WWC1	23286
IRAK4	51135		KIAA1045	23349
HN1	51155		SRGAP2	23380
RAPGEFL1	51195		SLC7A8	23428
PHF20	51230		ARL2BP	23568
CRIM1	51232		CASP14	23581
PDZD11	51248		AMACR	23600
UBAP1	51271		DAPK2	23604
KLF3	51274		TMEM2	23670
DNAJC27	51277		NPAP1	23742
WAC	51322		MTCH1	23787
ZBTB7A	51341		POC1A	25886
HOOK1	51361		NSL1	25936
UBR5	51366		KIAA1429	25962
SNX9	51429		PARS2	25973
SUCO	51430		MMACHC	25974
FAM8A1	51439		LRIG1	26018
SFMBT1	51460		LRP10	26020
LIMA1	51474		ZBTB20	26137
ANKFY1	51479		FBXW2	26190
CTDSPL2	51496		B3GAT3	26229
RTFDC1	51507		AGO1	26523
PEX5L	51555		NPHP3	27031
UBE2D4	51619		SALL3	27164
KLF13	51621		DISC1	27185
NAA38	51691		RNF115	27246
HECA	51696		CCDC113	29070
FBXO40	51725		PARVB	29780
ARID4B	51742		A1CF	29974
C9orf78	51759		SOCS7	30837
ATP8A2	51761		AK3	50808
RAB8B	51762		IMPG2	50939
ZAK	51776		GOLT1B	51026
CHIC1	53344		KCNK9	51305
UBASH3A	53347		UCHL5	51377
LRP1B	53353		NAA38	51691
CLIC5	53405		CHIC1	53344
ADAM22	53616		FXYD5	53827
BRWD1	54014		BRWD1	54014
CYCS	54205		CCDC93	54520
KCNK10	54207		ROBO4	54538
DNAJC10	54431		LEPROT	54741
CCSER2	54462		FAM20A	54757
XRN1	54464		DEF8	54849
RNF216	54476		PGPEP1	54858
PLEKHA5	54477		CASZ1	54897
NEURL1B	54492		CDKAL1	54901
CCDC93	54520		FAM120C	54954
USP53	54532		KLHDC8A	55220
EPB41L4B	54566		WDR41	55255
INO80	54617		NUDT15	55270
CCNJ	54619		BRF2	55290
RSBN1	54665		DDX19A	55308
CROT	54677		TMEM144	55314
CNGB3	54714		SLC29A3	55315
OTUD4	54726		PLCXD1	55344
LEPROT	54741		CDCA7L	55536
FBLIM1	54751		ENOSF1	55556
IL17RD	54756		HIF1AN	55662
FAM20A	54757		RUFY2	55680
ZRANB1	54764		IQCC	55721
TET2	54790		ENAH	55740
BNC2	54796		PAG1	55824
GIPC2	54810		GPRC5C	55890
KLHL28	54813		ACSS2	55902
TRPM7	54822		TMEM234	56063
GDAP2	54834		CABP5	56344
PAQR5	54852		CTPS2	56474
FAM46C	54855		ZC3HAV1	56829
PGPEP1	54858		RAD18	56852
CC2D1A	54862		C1GALT1	56913
PIGG	54872		SPPL2B	56928
FNBP1L	54874		PRDM11	56981
DCAF16	54876		SLC12A9	56996
DPP8	54878		NAT14	57106
UHRF1BP1	54887		LYRM2	57226
NCAPG2	54892		KIAA1143	57456
WHSC1L1	54904		PLEKHH1	57475
36951	55016		ARID1B	57492
ATG16L1	55054		MAVS	57506
KIF26B	55083		KIAA1328	57536
SOBP	55084		IFT80	57560
ATG2B	55102		TRAPPC1	58485
AGGF1	55109		IL22RA1	58985
PIWIL2	55124		DMRTA2	63950
HAUS2	55142		PLA2G2F	64600
MTPAP	55149		CREB3L2	64764
TMEM38B	55151		S100PBP	64766
SLC25A36	55186		PAPOLG	64895
VPS13D	55187		SLX1B	79008
PBRM1	55193		TSEN34	79042
LGI2	55203		GNPTAB	79158
ZNF532	55205		HMBOX1	79618
LRRC20	55222		USB1	79650
KIRREL	55243		RHBDF2	79651
CCDC25	55246		HSPBAP1	79663
C7orf43	55262		ZNF322	79692
TMEM100	55273		THAP9	79725
VPS53	55275		KCTD17	79734
QRSL1	55278		KLHL36	79786
UBE2W	55284		RBFA	79863
PPP6R3	55291		CCDC134	79879
UEVLD	55293		C2orf54	79919
SYNJ2BP	55333		ADM2	79924
STRBP	55342		DOK3	79930
YOD1	55432		SYNPO2L	79933
CAMK2N1	55450		L2HGDH	79944
GALNT10	55568		DENND2D	79961
ZCCHC8	55596		DOCK5	80005
ANKRD10	55608		NAA15	80155
CCDC132	55610		CEP63	80254
TMEM127	55654		SLC19A3	80704
PRPF40A	55660		ZBP1	81030
CDC37L1	55664		PUS7L	83448
RUFY2	55680		PARP9	83666
FRMD4A	55691		ATG10	83734
BTBD7	55727		SYT16	83851
N4BP2	55728		NCALD	83988
40787	55752		ELMOD3	84173
TMEM30A	55754		ZCCHC9	84240
CMTR2	55783		DDI2	84301
CSGALNACT1	55790		GFM2	84340
MBNL3	55796		DOT1L	84444
PAG1	55824		MEGF11	84465
PPP2R2D	55844		PPAPDC1B	84513
ASH1L	55870		FAXC	84553
PBK	55872		DGAT2	84649
LMO3	55885		PLEKHA8	84725
MYNN	55892		PRRC2B	84726
ERBB2IP	55914		SFT2D3	84826
MYO5C	55930		ZC3H10	84872
UBFD1	56061		SLC35B4	84912
PCDHA6	56142		ZNF587	84914
TEX15	56154		MICALCL	84953
ANKH	56172		SMIM3	85027
GPCPD1	56261		RHPN2	85415
CYP26B1	56603		UNK	85451
ERO1LB	56605		TSPYL5	85453
EIF5A2	56648		FCHSD1	89848
UBQLN4	56893		SEC16B	89866
AGPAT3	56894		MIDN	90007
FEM1C	56929		ZNF835	90485
CA10	56934		FMNL3	91010
ARNTL2	56938		DERL3	91319
LHX9	56956		KIAA1919	91749
RGMA	56963		RFT1	91869
PRDM10	56980		CDHR1	92211
PRDM11	56981		OPALIN	93377
BBX	56987		SDR42E1	93517
SLC17A7	57030		CEP41	95681
ENTPD7	57089		SMIM12	113444
PAK7	57144		PKD1L2	114780
PHTF2	57157		SLAMF6	114836
ZNFX1	57169		C1QTNF3	114899
ANKRD50	57182		FCRL3	115352
SLC45A4	57210		ARHGAP33	115703
SMEK2	57223		LRIG3	121227
ZNF304	57343		SLC24A4	123041
RAB22A	57403		MIEF2	125170
CYP20A1	57404		CLHC1	130162
SLC24A3	57419		METTL6	131965
KIAA1143	57456		RTP1	132112
GATAD2B	57459		EMB	133418
STRIP2	57464		CMBL	134147
CNOT6	57472		CLVS2	134829
ZNF512B	57473		C6orf141	135398
PLEKHG1	57480		GAB3	139716
ESYT2	57488		SMCR8	140775
HEG1	57493		SPATA8	145946
MKL2	57496		ENTHD2	146705
GPR158	57512		ZNF417	147687
SRGAP1	57522		FAM78B	149297
NUFIP2	57532		LIPI	149998
KIAA1324	57535		DTX3L	151636
TAOK1	57551		FAM122C	159091
NCEH1	57552		FAM134C	162427
MICAL3	57553		KANK4	163782
KIAA1377	57562		CABP7	164633
KLHL8	57563		FUT11	170384
PREX1	57580		GIMAP1	170575
FNIP2	57600		PSORS1C2	170680
KIAA1456	57604		MPZL3	196264
SLAIN2	57606		NLRC3	197358
KIAA1462	57608		LIPH	200879
TSHZ3	57616		TRIM65	201292
USP28	57646		TMEM192	201931
KIAA1522	57648		FAM219A	203259
ZBTB4	57659		AMER2	219287
TNRC6C	57690		MMS22L	253714
KIAA1598	57698		HS6ST3	266722
SLC7A14	57709		SSX7	280658
GATAD1	57798		FBXL22	283807
SLC46A2	57864		C19orf54	284325
JAM2	58494		ZNF763	284390
ZNF250	58500		ZNF493	284443
KMT2C	58508		RIMKLA	284716
RRAGD	58528		RPUSD3	285367
NTN4	59277		POM121L12	285877
RXFP1	59350		NSMCE2	286053
SLC5A7	60482		GPIHBP1	338328
CELF5	60680		ZBTB8OS	339487
SLC22A23	63027		ZNF850	342892
NAPB	63908		MTX3	345778
XPNPEP3	63929		NME9	347736
FAM217B	63939		SOGA3	387104
DMRTA2	63950		C15orf59	388135
FIGNL1	63979		TMEM220	388335
NPAS3	64067		RNF207	388591
SNX16	64089		SLC6A17	388662
SMOC1	64093		ZNF662	389114
SLC39A8	64116		LOC400682	400682
ARHGEF28	64283		FIGNL2	401720
IKZF4	64375		FNDC9	408263
ZMAT3	64393		C10orf105	414152
AKTIP	64400		MXRA7	439921
C5orf28	64417		GOLGA6L9	440295
TMEM168	64418		HIST2H2BF	440689
SUDS3	64426		GPX8	493869
MRPS25	64432		ARGFX	503582
UNKL	64718		C8orf58	541565
CCDC14	64770		SSX4B	548313
TBC1D15	64786		SLX1A	548593
NMNAT1	64802		LOC643669	643669
USP46	64854		GOLGA6L4	643707
NABP1	64859		ANKRD33B	651746
METTL4	64863		SLC35E2B	728661
BCL11B	64919		PRR23A	729627
UPF3A	65110		DDTL	100037417
RSRC2	65117		SIGLEC14	100049587
SOWAHC	65124		ZNF737	100129842
SPATS2	65244		NPIPA5	100288332
WNK3	65267		LOC100507462	100507462
MTMR9	66036		LOC100653247	100653247
AHNAK	79026		LOC101059935	101059935
PRRG4	79056		NPIPA7	101059938
TMUB2	79089		NPIPA8	101059953
TTPAL	79183		LOC101927530	101927530
BHLHE41	79365		LOC101927658	101927658
FYCO1	79443		LOC101927853	101927853
C10orf76	79591		LOC101929275	101929275
ADIPOR2	79602		LOC101929306	101929306
PGBD5	79605		LOC101929469	101929469
HMBOX1	79618		LOC101929695	101929695
SH3TC2	79628
FAT4	79633
SCRN3	79634
PANK3	79646
AKIRIN1	79647
GTDC1	79712
LIN28A	79727
ALG9	79796
VASH2	79805
SLTM	79811
PEAK1	79834
PIP4K2C	79837
FAM57A	79850
ZC3H14	79882
CAAP1	79886
CYBRD1	79901
KIAA0319L	79932
GRHL2	79977
GREB1L	80000
FAM188A	80013
CSRNP3	80034
PGAP1	80055
BICC1	80114
UXS1	80146
CTC1	80169
MYCT1	80177
CHD9	80205
NAA50	80218
WDR26	80232
SLC35F5	80255
PLEKHO2	80301
PDGFD	80310
KLHL15	80311
TET1	80312
DNAJC5	80331
WDR82	80335
PDCD1LG2	80380
CYB5B	80777
ASXL3	80816
DDHD1	80821
ZFP91	80829
SETD7	80854
NPL	80896
NDEL1	81565
APOLD1	81575
LBH	81606
NETO2	81831
SPRY4	81848
THAP2	83591
C19orf12	83636
ITCH	83737
ZNF484	83744
SYT16	83851
SETDB2	83852
FSD1L	83856
TMTC1	83857
CDCA7	83879
TMEM133	83935
KREMEN1	83999
KATNAL1	84056
SLC10A7	84068
UTP23	84294
GINS4	84296
TMEM246	84302
BRMS1L	84312
RAB11FIP4	84440
LCOR	84458
ZNF527	84503
DCTN5	84516
MAK16	84549
PARD6G	84552
PARD6B	84612
ZNF594	84622
TRIM55	84675
SLC9A7	84679
TMEM25	84866
ATOH8	84913
PPP1R15B	84919
ZNF566	84924
DIRC2	84925
UBASH3B	84959
USP45	85015
EAF1	85403
UNK	85451
TANC1	85461
ZC3H12C	85463
SSH2	85464
GTPBP10	85865
MIDN	90007
SNX21	90203
FAM105B	90268
ERI1	90459
LYRM7	90624
ZNF697	90874
FMNL3	91010
ZNF682	91120
ACBD5	91452
CHURC1	91612
NEXN	91624
YTHDC1	91746
ELMSAN1	91748
NEK9	91754
CABLES1	91768
MYLK3	91807
TTC30A	92104
TMEM183A	92703
CENPBD1	92806
UBE2Q2	92912
ZBTB47	92999
PRDM6	93166
MAPK1IP1L	93487
MYOCD	93649
ARHGAP18	93663
SYAP1	94056
SFXN1	94081
ORMDL3	94103
SYTL4	94121
ARHGAP12	94134
TP53INP1	94241
DTD2	112487
CASC4	113201
CYP2U1	113612
NLRP3	114548
TMEM132B	114795
RNF157	114804
OSBPL5	114879
TMEM123	114908
ZNF618	114991
FCHO2	115548
LYSMD3	116068
C8orf34	116328
GRIN3A	116443
FAM129A	116496
MED12L	116931
RAB3IP	117177
SSX2IP	117178
TAGAP	117289
FAT3	120114
ZNF641	121274
IKBIP	121457
FGD4	121512
NAA30	122830
SLC24A4	123041
FSD2	123722
TMEM170A	124491
ZFP3	124961
TTC39C	125488
IRGQ	126298
SHE	126669
AADACL3	126767
TYW3	127253
TPRG1L	127262
ZNF684	127396
UHMK1	127933
DRAM2	128338
TBC1D20	128637
PPP1R21	129285
XIRP2	129446
MBOAT2	129642
CLHC1	130162
LYPD6	130574
TMEM182	130827
FBXO36	130888
LRRC15	131578
NUDT16	131870
RTP1	132112
LIN54	132660
PPARGC1B	133522
DNAJC21	134218
GRPEL2	134266
WDR36	134430
ADAT2	134637
STXBP5	134957
HINT3	135114
CD109	135228
SRSF12	135295
ADHFE1	137872
C9orf41	138199
MUM1L1	139221
FAM199X	139231
HDX	139324
MYO3B	140469
SAMD10	140700
NRSN1	140767
ISM1	140862
SIRPA	140885
SAMD8	142891
TRUB1	142940
MPP7	143098
HECTD2	143279
CACUL1	143384
SESN3	143686
TMEM120B	144404
FAM216B	144809
ISM2	145501
CMTM4	146223
ZNF597	146434
WIPF2	147179
C18orf25	147339
DPY19L3	147991
SLC35F3	148641
MFSD4	148808
SLC30A7	148867
ZNF362	149076
SIK1	150094
FBXO41	150726
FAM117B	150864
PPP1R1C	151242
SLC16A14	151473
PPP4R2	151987
RNF38	152006
CCDC50	152137
FGD5	152273
THAP6	152815
CREBRF	153222
RNF145	153830
RNF217	154214
C7orf60	154743
FAM84B	157638
ALDH1L2	160428
DENND5B	160518
GPR180	160897
SPRED1	161742
ITPRIPL2	162073
KANK4	163782
DCP2	167227
ZNF800	168850
GLIS3	169792
COMMD6	170622
SYNPO2	171024
ZNF367	195828
ANO6	196527
FAM76A	199870
TXLNA	200081
TCTEX1D1	200132
TET3	200424
DENND6A	201627
TMEM154	201799
TMEM192	201931
TAPT1	202018
KIAA2018	205717
AMER2	219287
LRRC55	219527
C10orf107	219621
ZNF25	219749
TBCEL	219899
DOK6	220164
HEPACAM	220296
SLC16A9	220963
REEP3	221035
C6orf89	221477
ZBTB9	221504
ZSCAN25	221785
JAZF1	221895
FOXK1	221937
C7orf41	222166
NAPEPLD	222236
CDHR3	222256
HS3ST5	222537
CNOT6L	246175
LACE1	246269
FNDC5	252995
PRR14L	253143
IPMK	253430
CADM2	253559
GPATCH11	253635
ZDHHC20	253832
UBN2	254048
SLC41A1	254428
SYT14	255928
ST6GALNAC3	256435
MFSD8	256471
UTS2B	257313
ANKS4B	257629
SGMS1	259230
MAGI3	260425
RBM20	282996
PGM2L1	283209
ANKRD52	283373
SLC46A3	283537
C14orf182	283551
GPR137C	283554
FAM177A1	283635
ZADH2	284273
FAM126B	285172
C3orf38	285237
RGMB	285704
MICU3	286097
SCARA5	286133
CLEC4D	338339
MSL1	339287
SPOPL	339745
ZDHHC21	340481
ZCCHC16	340595
NANOS1	340719
COX8C	341947
GLDN	342035
ATXN1L	342371
KCNT2	343450
PLCXD3	345557
ZNF391	346157
MACC1	346389
GEN1	348654
HCN1	348980
FAM73A	374986
RBM43	375287
LHFPL3	375612
PTAR1	375743
SLC16A12	387700
CC2D2B	387707
FIBIN	387758
NHLRC3	387921
TMEM220	388335
YPEL2	388403
RGS9BP	388531
ZNF470	388566
OR6B2	389090
VGLL3	389136
SAMD5	389432
RBM12B	389677
ZNF805	390980
MEX3D	399664
C11orf87	399947
SH2D5	400745
PAIP2B	400961
C3orf72	401089
C3orf80	401097
RGS7BP	401190
KLHL31	401265
SAMD12	401474
LHX8	431707
FAM229B	619208
ZNF704	619279
FAM110C	642273
SMIM5	643008
ZNF862	643641
TMEM236	653567
ZBTB8B	728116
TMEM178B	100507421
POC1B-GALNT4	100528030
AADAC	13
ABR	29
ACADSB	36
ACVR2B	93
ADCY1	107
PARP1	142
ADRA1B	147
AP2B1	163
AP1G1	164
ALDH3B1	221
ALDH9A1	223
AMPD2	271
AQP9	366
ARL2	402
ARSA	410
ARSD	414
ARSE	415
ARVCF	421
ASL	435
ATM	472
ALDH7A1	501
ATP5F1	515
KIF1A	547
BAG1	573
BAGE	574
BCAT1	586
BDH1	622
BMP7	655
BMP8B	656
BPHL	670
BRCA1	672
BTN1A1	696
MRPL49	740
MPPED2	744
CANX	821
CASP6	839
CASP9	842
CDC5L	988
CENPF	1063
CHRM2	1129
CHRNA5	1138
CLTC	1213
CNR2	1269
COL4A2	1284
SLC31A1	1317
CRMP1	1400
CRX	1406
CTH	1491
CYLD	1540
DBT	1629
DFFA	1676
DHODH	1723
DMP1	1758
MEGF8	1954
EIF2S1	1965
EIF4EBP2	1979
EIF5	1983
ENSA	2029
F2R	2149
FANCD2	2177
FBLN1	2192
FCN1	2219
FGF12	2257
FKBP1A	2280
FKBP5	2289
FXN	2395
GAGE1	2543
GABRA3	2556
GGCX	2677
GK	2710
GNAL	2774
GNG4	2786
GOLGA2	2801
GPD1	2819
GPR26	2849
GRSF1	2926
GSTM3	2947
HARS	3035
HFE	3077
HLA-DOA	3111
MR1	3140
HTR2A	3356
TNC	3371
IFNAR1	3454
TNFRSF9	3604
INSR	3643
KAL1	3730
KCNA3	3738
KCNMA1	3778
KCNQ2	3785
KLC1	3831
KPNA2	3838
KRT85	3891
LAMA3	3909
CYP4F3	4051
MAN2A2	4122
CHST6	4166
MEA1	4201
MGST1	4257
MLLT1	4298
MMP3	4314
MMP19	4327
MRE11A	4361
MSR1	4481
MTHFR	4524
MYO1F	4542
MVK	4598
MYO5A	4644
MYO5B	4645
NAIP	4671
NCF2	4688
NDUFC2	4718
NEUROD2	4761
NF2	4771
NFE2L1	4779
NFX1	4799
NINJ2	4815
NKX3-1	4824
NOS1	4842
NPHS1	4868
NPM1	4869
NRF1	4899
NTRK2	4915
NUP98	4928
OGDH	4967
OGG1	4968
OPHN1	4983
P2RX5	5026
P2RX7	5027
P2RY6	5031
PCSK6	5046
PARK2	5071
PAX1	5075
PAX5	5079
PAX7	5081
PCSK5	5125
PDE1C	5137
PDE4C	5143
PDE6A	5145
PDGFRB	5159
PF4V1	5197
PGM5	5239
PHKG1	5260
SERPINB8	5271
PIK3R2	5296
PIP4K2A	5305
PITPNA	5306
PKD1	5310
PLAUR	5329
PLCB2	5330
POLH	5429
POLR2E	5434
PPARD	5467
PPM1B	5495
PPP1R1A	5502
PPP2R1B	5519
PRELP	5549
PRKAR2A	5576
PRKCQ	5588
MAPK13	5603
PRKX	5613
KLK7	5650
KLK10	5655
PSG3	5671
PSMD10	5716
PTAFR	5724
PTGIS	5740
PTK6	5753
PTPN14	5784
PTPRE	5791
PTPRH	5794
PTPRJ	5795
RAD1	5810
PVR	5817
PEX19	5824
ABCD3	5825
RAB3IL1	5866
RAB27A	5873
RAD51	5888
RAF1	5894
RAN	5901
RAP2B	5912
RASGRF1	5923
RBBP4	5928
RBL1	5933
RBM4	5936
RNASEL	6041
RPGR	6103
RPL27A	6157
RPL32	6161
RPL36A	6173
RPS3	6188
RPS23	6228
RXRG	6258
SORT1	6272
S100A4	6275
SCN8A	6334
CCL5	6352
CXCL6	6372
SDHD	6392
SFRP1	6422
SRSF3	6428
SH3BP2	6452
ST3GAL2	6483
SLC2A2	6514
SLC2A3	6515
SLC4A1	6521
SLC6A4	6532
SLC14A1	6563
SLC22A3	6581
SNAPC4	6621
SNX2	6643
SOD2	6648
SPIB	6689
SPN	6693
SPTBN1	6711
SPTBN2	6712
AKR1D1	6718
SSTR2	6752
STAC	6769
STK11	6794
STX3	6809
SULT2A1	6822
SYK	6850
TACR1	6869
MAP3K7	6885
TCN2	6948
TECTB	6975
TMBIM6	7009
TEP1	7011
TFAM	7019
TFDP2	7029
TG	7038
TGFB1I1	7041
TGM2	7052
THRA	7067
TSPAN6	7105
TSPAN4	7106
TNFAIP1	7126
TNFRSF1B	7133
TOP3A	7156
NR2C1	7181
NR2C2	7182
TRAF6	7189
TSG101	7251
TSNAX	7257
TTR	7276
UBA52	7311
UBE2G2	7327
UBE2I	7329
UBE3A	7337
UFD1L	7353
UCK2	7371
UQCRB	7381
VEGFA	7422
VHL	7428
LAT2	7462
WNT7B	7477
XDH	7498
XRCC2	7516
ZNF14	7561
ZNF708	7562
ZNF28	7576
ZKSCAN1	7586
ZNF43	7594
ZNF69	7620
ZNF70	7621
ZNF74	7625
ZNF79	7633
ZNF124	7678
ZNF135	7694
ZNF136	7695
ZNF140	7699
ZNF155	7711
ZSCAN26	7741
ZNF213	7760
ZNF217	7764
ZNF224	7767
MAP3K12	7786
LRP8	7804
DAP3	7818
PAX8	7849
CUBN	8029
MFAP5	8076
DPF3	8110
SLC14A2	8170
DGCR14	8220
SERF1A	8293
PLA2G6	8398
ANXA9	8416
GPR65	8477
MMP23B	8510
BLZF1	8548
CDC14A	8556
DEGS1	8560
PDLIM4	8572
JRK	8629
STX10	8677
GALNT4	8693
TNFSF14	8740
ADAM18	8749
ADAM9	8754
RIOK3	8780
RGS11	8786
TNFRSF10D	8793
TNFRSF10B	8795
TNFRSF10A	8797
PEX11A	8800
IL1RL2	8808
NRP2	8828
CFLAR	8837
KAT2B	8850
PER2	8864
ATP6V0E1	8992
MPZL1	9019
MAP3K14	9020
PSTPIP2	9050
PKMYT1	9088
PRPF4	9128
ATG12	9140
SYNGR2	9144
DEDD	9191
SLC16A7	9194
XPR1	9213
LRAT	9227
RPS6KA5	9252
CYTH1	9267
NRXN3	9369
COG1	9382
NMT2	9397
CRIPT	9419
QKI	9444
GGPS1	9453
KIF23	9493
AKAP5	9495
SLC4A8	9498
RAB3D	9545
NUP93	9688
EDEM1	9695
KIAA0408	9729
CEP104	9731
PCDHA9	9752
RAPGEF5	9771
MAML1	9794
KEAP1	9817
TRIM14	9830
KIAA0319	9856
PPP1R26	9858
SLC35E2	9906
SEC16A	9919
DLEC1	9940
EXOG	9941
HS3ST4	9951
SLC12A6	9990
NR2E3	10002
DNM1L	10059
GPC6	10082
TSPAN3	10099
YAF2	10138
AKAP9	10142
SUGP2	10147
MPZL2	10205
AP3S2	10239
TRDN	10345
TRIM22	10346
IRF9	10379
TAB1	10454
NXF1	10482
SEMA4F	10505
SEMA4D	10507
SLC34A2	10568
USP16	10600
EXOC5	10640
POLD3	10714
TCFL5	10732
PLAC1	10761
ZNF234	10780
WDR4	10785
ZNF275	10838
HPSE	10855
SRSF8	10929
CCNI	10983
TLK2	11011
DIDO1	11083
PTPN21	11099
RPP14	11102
BTN3A2	11118
BTN3A1	11119
RCAN3	11123
KIF3A	11127
ZNF277	11179
RNF24	11237
ZFP30	22835
AAK1	22848
FASTKD2	22868
MLXIP	22877
TRAK1	22906
NT5C2	22978
RBM34	23029
ZHX3	23051
CLUAP1	23059
AVL9	23080
38961	23157
CEP68	23177
ATG4B	23192
JMJD6	23210
KIAA0922	23240
LPHN2	23266
FAM208A	23272
KIF13B	23303
ACSL6	23305
KIAA1033	23325
SZT2	23334
DNAJC16	23341
ANGEL1	23357
KIAA0895	23366
AHCYL2	23382
MAU2	23383
SIRT3	23410
GPR161	23432
ZNF346	23567
ARFIP2	23647
SLC7A11	23657
BHMT2	23743
MTCH2	23788
SLC24A2	25769
GCA	25801
METTL7A	25840
ZNF473	25888
CNRIP1	25927
NSL1	25936
HEATR5A	25938
TPGS2	25941
KANK2	25959
LRIG1	26018
PTCD1	26024
C20orf26	26074
ZBTB20	26137
FBXO9	26268
HEYL	26508
OR7C1	26664
RANBP6	26953
AP3M1	26985
TPK1	27010
SALL3	27164
GPR82	27197
RPS6KA6	27330
RRP7A	27341
EML4	27436
C11orf54	28970
MCTS1	28985
ZBTB44	29068
TMOD3	29766
YPEL1	29799
C18orf8	29919
SLC25A24	29957
A1CF	29974
VSX1	30813
ITSN2	50618
SHANK1	50944
EXOSC1	51013
KLHL5	51088
ABHD5	51099
TRIM17	51127
C5orf45	51149
HSPA14	51182
NIN	51199
MRPL30	51263
RASL12	51285
ZDHHC3	51304
SLC25A37	51312
UCHL5	51377
ATP6V1D	51382
NIP7	51388
ZNF107	51427
LGSN	51557
ASB1	51665
ERAP1	51752
MYOZ2	51778
PANK1	53354
PELO	53918
CSNK1G1	53944
SSH1	54434
MIOS	54468
MTMR12	54545
PAF1	54623
CRLS1	54675
XAF1	54739
TRIM44	54765
DYM	54808
GON4L	54856
CNTLN	54875
TBC1D8B	54885
CMTM6	54918
PHIP	55023
PTCD3	55037
SUSD4	55061
PDPR	55066
UACA	55075
C10orf118	55088
BSDC1	55108
LARP1B	55132
MSTO1	55154
DARS2	55157
RNMTL1	55178
TMEM40	55287
OLAH	55301
CPPED1	55313
AP5S1	55317
WDR33	55339
BMP2K	55589
SLC48A1	55652
HIF1AN	55662
CCDC88A	55704
ENAH	55740
ZNF701	55762
H2AFJ	55766
LRP2BP	55805
FAM212B	55924
BCAP29	55973
SLC50A1	55974
PCDHAC2	56134
PCDHAC1	56135
PCDHA13	56136
PCDHA12	56137
PCDHA11	56138
PCDHA10	56139
PCDHA8	56140
PCDHA7	56141
PCDHA5	56143
PCDHA4	56144
PCDHA3	56145
PCDHA2	56146
PCDHA1	56147
TDRD1	56165
LMOD3	56203
C21orf62	56245
C8orf44	56260
PARD3	56288
RAD18	56852
KCMF1	56888
PAPOLB	56903
NMUR2	56923
DUSP22	56940
C14orf132	56967
C12orf5	57103
ZNF695	57116
PLXDC1	57125
KIAA1244	57221
LYRM2	57226
MRS2	57380
PPM1H	57460
ISY1	57461
KIDINS220	57498
MTA3	57504
AARS2	57505
MAVS	57506
MTUS1	57509
CC2D2A	57545
DIP2B	57609
UVSSA	57654
PLEKHA4	57664
EPB41L5	57669
USP37	57695
NAA35	60560
C12orf44	60673
MRPL17	63875
CLSPN	63967
ZNF106	64397
SUSD1	64420
SMURF2	64750
CERK	64781
CDK15	65061
PCDH15	65217
C11orf95	65998
TMEM108	66000
GID4	79018
TMEM185B	79134
GNPTAB	79158
CENPO	79172
ZNF557	79230
DCAF10	79269
LRRC2	79442
RNASEH2B	79621
EFCAB1	79645
C3orf52	79669
ZYG11B	79699
CXorf36	79742
CLIP4	79745
ASB13	79754
DHRS12	79758
C12orf49	79794
GSTCD	79807
METTL8	79828
ZNF671	79891
ADM2	79924
SPEF2	79925
CNTNAP3	79937
SLC35E1	79939
L2HGDH	79944
PDZD7	79955
PAQR6	79957
DNAJC22	79962
PHC3	80012
TRPM3	80036
CCDC170	80129
MYO19	80179
OPA3	80207
NUBPL	80224
ZNF430	80264
CEP70	80321
CCDC68	80323
TSEN2	80746
ITIH5	80760
EEPD1	80820
HM13	81502
ITFG1	81533
SLC38A1	81539
PDRG1	81572
GFOD2	81577
CAB39L	81617
TSPAN14	81619
ZNF611	81856
NRIP2	83714
ATG10	83734
SYT15	83849
RBM48	84060
MRI1	84245
LDOC1L	84247
DCUN1D5	84259
C2orf88	84281
EFCAB2	84288
PCGF5	84333
APOPT1	84334
HOOK3	84376
EFCAB7	84455
KBTBD8	84541
[truncated: 242 more rows]
